# Supplementary material for: The Josephin domain (JD) containing proteins are predicted to bind to the same interactors: Implications for spinocerebellar ataxia type 3 (SCA3) studies using Drosophila melanogaster mutants
Source: Front Mol Neurosci. 2023 Mar 15;16:1140719. doi: 10.3389/fnmol.2023.1140719 (PMC10050893; doi:10.3389/fnmol.2023.1140719)
Supplement: Supplementary file 1 [file Table_1.XLSX]

## Sheet: used genes
Supplementary Table 1. Paralogous human genes of the fly modifiers ATXN3 genes identified by Vobfeldt et al. 2012, according to DIOPT. Stars indicate the genes assigned as suppressors, cardinal those assigned as enhancers, and plus those that are deleterious in flies. In brackets are the original gene names according to Flybase.
FlyBase GeneID	Fly GeneID	Fly symbol	Human GeneID	HGNCID	Human symbol
CG17048*	36479	CG17048	54941	21150	RNF125
			51283	17613	BFAR
CG9501*	33887	ppk14	41	100	ASIC1
			9311	101	ASIC3
			51802	17537	ASIC5
			55515	21263	ASIC4
			40	99	ASIC2
			6337	10599	SCNN1A
			6339	10601	SCNN1D
			6340	10602	SCNN1G
			6338	10600	SCNN1B
			4882	7944	NPR2
CG7123*	34068	LanB1	3913	6487	LAMB2
			3912	6486	LAMB1
			22798	6491	LAMB4
			59277	13658	NTN4
			3914	6490	LAMB3
			1955	3234	MEGF9
			8577	11866	TMEFF1
			100526694	38838	MSANTD3-TMEFF1
			23671	11867	TMEFF2
			3909	6483	LAMA3
			3908	6482	LAMA2
			284217	6481	LAMA1
			3911	6485	LAMA5
CG9131*	44132	slmo	51012	15892	PRELID3B
			10650	24639	PRELID3A
			100533975		SLMO2-ATP5E
CG9153*	38151	Herc4	26091	24521	HERC4
			8916	4876	HERC3
			51191	24368	HERC5
			55008	26072	HERC6
			143279	26736	HECTD2
			79654	26117	HECTD3
			7337	12496	UBE3A
			8924	4868	HERC2
			101929134	54080	PIGY-DT
			55920	30297	RCC2
			6103	10295	RPGR
			55213	18243	RCBTB1
			284086	13387	NEK8
			26297	17499	SERGEF
			81554	14948	RCC1L
			1102	1914	RCBTB2
			1104	1913	RCC1
			8925	4867	HERC1
			91433	30457	RCCD1
			91754	18591	NEK9
			51008	24268	ASCC1
			8522	4169	GAS7
			9320	12306	TRIP12
			25831	20157	HECTD1
			54477	30036	PLEKHA5
			57520	29853	HECW2
			23327	7728	NEDD4L
			51366	16806	UBR5
			4734	7727	NEDD4
			11060	16804	WWP2
			9531	939	BAG3
			10075	30892	HUWE1
			11059	17004	WWP1
			89910	13478	UBE3B
			80014	24148	WWC2
			9690	16803	UBE3C
			55841	29237	WWC3
			23072	22195	HECW1
			83737	13890	ITCH
			144100	27049	PLEKHA7
			10413	16262	YAP1
			23286	29435	WWC1
			64750	16809	SMURF2
			260425	29647	MAGI3
			79917	30006	MAGIX
			25937	24042	WWTR1
			9223	946	MAGI1
			57154	16807	SMURF1
			9870	20363	AREL1
			9863	18957	MAGI2
			57531	21033	HACE1
CG8696*	35824	Mal-A1	6519	11025	SLC3A1
			6520	11026	SLC3A2
			276	474	AMY1A
			278	476	AMY1C
			280	478	AMY2B
			277	475	AMY1B
CG4264*	41840	Hsc70-4	3312	5241	HSPA8
			3304	5233	HSPA1B
			3306	5235	HSPA2
			3305	5234	HSPA1L
			3310	5239	HSPA6
			3303	5232	HSPA1A
			3309	5238	HSPA5
			3313	5244	HSPA9
			3311	5240	HSPA7
			6782	11375	HSPA13
			137814	32940	NKX2-6
			10808	16969	HSPH1
			259217	19022	HSPA12A
			10525	16931	HYOU1
			284525	28664	SLC9C2
			339416	24786	ANKRD45
			51182	29526	HSPA14
			116835	16193	HSPA12B
			3308	5237	HSPA4
			22824	17041	HSPA4L
			3312	5241	HSPA8
			3304	5233	HSPA1B
			3306	5235	HSPA2
			3305	5234	HSPA1L
			3310	5239	HSPA6
			3303	5232	HSPA1A
			3309	5238	HSPA5
			3313	5244	HSPA9
			3311	5240	HSPA7
			6782	11375	HSPA13
			137814	32940	NKX2-6
			10808	16969	HSPH1
			259217	19022	HSPA12A
			10525	16931	HYOU1
			284525	28664	SLC9C2
			339416	24786	ANKRD45
			51182	29526	HSPA14
			116835	16193	HSPA12B
			3308	5237	HSPA4
			22824	17041	HSPA4L
CG3284*	41741	RpII15	5438	9196	POLR2I
			51728	14121	POLR3K
			6919	11614	TCEA2
			9441	2376	MED26
			6920	11615	TCEA3
			170082	28277	TCEANC
			127428	26494	TCEANC2
			6917	11612	TCEA1
			30834	13182	ZNRD1
CG5799*	37546	dve	6304	10541	SATB1
			23314	21637	SATB2
CG9448*	41179	trbd	54764	18224	ZRANB1
			7128	11896	TNFAIP3
			161725	20718	OTUD7A
			56957	16683	OTUD7B
			80124	30897	VCPIP1
CG15618*	33001	THADA	63892	19217	THADA
CG14514*	43460	Brd8	10902	19874	BRD8
			11177	960	BAZ1A
			2033	3373	EP300
			1387	2348	CREBBP
			29994	963	BAZ2B
			23476	13575	BRD4
			6046	1103	BRD2
			8019	1104	BRD3
			8850	8638	KAT2B
			2648	4201	KAT2A
			11176	962	BAZ2A
			676	1105	BRDT
			2186	3581	BPTF
			9031	961	BAZ1B
			55193	30064	PBRM1
CG8863*	41646	Droj2	55466	14885	DNAJA4
			3301	5229	DNAJA1
			10294	14884	DNAJA2
			11080	14886	DNAJB4
			80331	16235	DNAJC5
			5611	9439	DNAJC3
			3300	5228	DNAJB2
			202052	28429	DNAJC18
			374407	30718	DNAJB13
			120526	26979	DNAJC24
			51726	14889	DNAJB11
			552891	37501	DNAJC25-GNG10
			79982	25881	DNAJB14
			3337	5270	DNAJB1
			79962	25802	DNAJC22
			23341	29157	DNAJC16
			548645	34187	DNAJC25
			4189	6968	DNAJB9
			54431	24637	DNAJC10
			85479	24138	DNAJC5B
			10049	14888	DNAJB6
			9093	11808	DNAJA3
			285126	24844	DNAJC5G
			134218	27030	DNAJC21
			165721	23699	DNAJB8
			150353	24986	DNAJB7
			25822	14887	DNAJB5
			55735	25570	DNAJC11
			54788	14891	DNAJB12
			7266	12392	DNAJC7
CG7108*	38942	DNApol-alpha50	5557	9369	PRIM1
CG8937*	39542	Hsc70-1	3312	5241	HSPA8
			3306	5235	HSPA2
			3304	5233	HSPA1B
			3310	5239	HSPA6
			3305	5234	HSPA1L
			3303	5232	HSPA1A
			3309	5238	HSPA5
			3313	5244	HSPA9
			3311	5240	HSPA7
			6782	11375	HSPA13
			137814	32940	NKX2-6
			10808	16969	HSPH1
			259217	19022	HSPA12A
			10525	16931	HYOU1
			284525	28664	SLC9C2
			339416	24786	ANKRD45
			51182	29526	HSPA14
			116835	16193	HSPA12B
			3308	5237	HSPA4
			22824	17041	HSPA4L
CG2720*	33202	Stip1	10963	11387	STIP1
			54970	23700	TTC12
			10953	15746	TOMM34
			10910	16987	SUGT1
			23331	29179	TTC28
			64427	25759	TTC31
CG16890*	34781	CG16890	118924	1162	FRA10AC1
CG13969*	250736	bwa	340485	23675	ACER2
			125981	18356	ACER1
			55331	16066	ACER3
			126328	20371	NDUFA11
CG6755*	42749	EloA	6924	11620	ELOA
			51224	30771	ELOA2
			100506888	33511	ELOA3D
			728929	31007	ELOA3B
			162699	24617	ELOA3
			107983955	52410	ELOA3C
CG10545*	32544	Gbeta13F	2782	4396	GNB1
			59345	20731	GNB4
			2783	4398	GNB2
			2784	4400	GNB3
			10681	4401	GNB5
			4041	6697	LRP5
CG42320* (CG1658)	43415	Doa	1196	2069	CLK2
			1198	2071	CLK3
			57396	13659	CLK4
			1195	2068	CLK1
			9149	3092	DYRK1B
			1859	3091	DYRK1A
			8444	3094	DYRK3
			28996	14402	HIPK2
			147746	19007	HIPK4
			204851	19006	HIPK1
			8798	3095	DYRK4
			10114	4915	HIPK3
			8899	17346	PRPF4B
			8445	3093	DYRK2
CG5687*	38255	CG5687	6528	11040	SLC5A5
			160728	19119	SLC5A8
			159963	28750	SLC5A12
			8884	11041	SLC5A6
			115584	23091	SLC5A11
			6526	11038	SLC5A3
			200010	22146	SLC5A9
			125206	23155	SLC5A10
			60482	14025	SLC5A7
			6524	11037	SLC5A2
			6527	11039	SLC5A4
			6523	11036	SLC5A1
CG9695*	39866	Dab	1600	2661	DAB1
			1601	2662	DAB2
			112267931		LOC112267931
			9253	8061	NUMBL
			26119	18640	LDLRAP1
			163933	31791	FAM43B
			131583	26888	FAM43A
			400793	34351	C1orf226
			9479	6882	MAPK8IP1
			23542	6883	MAPK8IP2
			731	1352	C8A
			732	1353	C8B
CG1107*	40527	aux	2580	4113	GAK
			9829	15469	DNAJC6
			22848	19679	AAK1
			55589	18041	BMP2K
			7179	12023	TPTE
			64759	21616	TNS3
			7145	11973	TNS1
			93492	17299	TPTE2
			5728	9588	PTEN
			23371	19737	TNS2
CG14619*	33132	Usp2	9099	12618	USP2
			27005	12620	USP21
			9101	12631	USP8
			9100	12608	USP10
			389856	13486	USP27X
			7375	12627	USP4
			9960	12626	USP3
			84669	19143	USP32
			23326	12621	USP22
			8237	12609	USP11
			57663	18563	USP29
			373509	20079	USP50
			57695	20063	USP37
			83844	13485	USP26
			124739	20072	USP43
CG17919*	40780	CG17919	5037	8630	PEBP1
			157310	28319	PEBP4
			64978	14033	MRPL38
CG6758*	37532	CG6758	54455	29249	FBXO42
			10244	16896	RABEPK
			3054	4839	HCFC1
			8216	6742	LZTR1
			54758	25272	KLHDC4
			29915	24972	HCFC2
			116138	20704	KLHDC3
			126823	28489	KLHDC9
			122773	19836	KLHDC1
			23008	22194	KLHDC10
			23588	20231	KLHDC2
CG6363*	41850	MRG15	10933	16989	MORF4L1
			9643	16849	MORF4L2
			10943	7370	MSL3
			51742	15550	ARID4B
			5926	9885	ARID4A
CG3389*	41774	Cad88C	54825	18231	CDHR2
			64072	13733	CDH23
			5097	8655	PCDH1
			27328	8656	PCDH11X
			92211	14550	CDHR1
			5099	8659	PCDH7
			64881	14257	PCDH20
			83259	15813	PCDH11Y
			5101	8661	PCDH9
			1014	1755	CDH16
			389118	34527	CDHR4
			120114	23112	FAT3
			2195	3595	FAT1
			2196	3596	FAT2
			26167	8690	PCDHB5
			8642	13681	DCHS1
			79633	23109	FAT4
			54798	23111	DCHS2
CG3808*	40074	CG3808	27037	24974	TRMT2A
			79979	25748	TRMT2B
CG42283*(CG31110)	326119	5PtaseI	3632	6076	INPP5A
			2879	4556	GPX4
CG4266*	37411	CG4266	57466	19304	SCAF4
			22828	20959	SCAF8
			4841	7871	NONO
			64783	14959	RBM15
			55269	20320	PSPC1
			6421	10774	SFPQ
			29890	24303	RBM15B
CG16807*	39818	roq	149041	29434	RC3H1
			54542	21461	RC3H2
			378884	21576	NHLRC1
			643596	41912	RNF224
			221687	28522	RNF182
			284023	27571	RNF227
CG10377*	33968	Hrb27C	26528	2683	DAZAP1
			124540	18585	MSI2
			4440	7330	MSI1
			9987	5037	HNRNPDL
			220988	24941	HNRNPA3
			3182	5034	HNRNPAB
			3184	5036	HNRNPD
			3181	5033	HNRNPA2B1
			3178	5031	HNRNPA1
			221662	21539	RBM24
CG42247* (CG13467)	39617	DCX-EMAP	27436	1316	EML4
			2009	3330	EML1
			24139	18035	EML2
			256364	26666	EML3
			51473	18141	DCDC2
			149069	32576	DCDC2B
			728597	32696	DCDC2C
			55779	25631	CFAP44
			161436	18197	EML5
			94137	15946	RP1L1
			400954	35412	EML6
			9201	2700	DCLK1
			6101	10263	RP1
			1641	2714	DCX
CG7855#	41615	timeout	8914	11813	TIMELESS
CG9601#	40994	CG9601	11284	9154	PNKP
			54840	15984	APTX
CG15534#	43613	CG15534	6609	11120	SMPD1
			27293	21416	SMPDL3B
			10924	17389	SMPDL3A
CG10001#	43393	AstA-R2	8811	4133	GALR2
			8484	4134	GALR3
			2587	4132	GALR1
			84634	4510	KISS1R
			53831	4535	GPR84
			56413	19260	LTB4R2
			2837	4468	UTS2R
			1241	6713	LTB4R
			4353	7218	MPO
			4544	7464	MTNR1B
			5995	9990	RGR
			57007	23692	ACKR3
CG12935#	36134	CG12935	79064	28464	TMEM223
CG31048#	43404	spg	1795	2989	DOCK3
			9732	19192	DOCK4
			1793	2987	DOCK1
			80005	23476	DOCK5
			1794	2988	DOCK2
			659	1078	BMPR2
			85440	19190	DOCK7
			55619	23479	DOCK10
			139818	23483	DOCK11
			57572	19189	DOCK6
			81704	19191	DOCK8
			23348	14132	DOCK9
CG1119#	40607	Gnf1	5981	9969	RFC1
			51379	17177	CRLF3
			79915	25752	ATAD5
CG1695#	33046	CG1695	129049	29410	SGSM1
			9905	29026	SGSM2
			729873	19031	TBC1D3
			23061	29097	TBC1D9B
			23232	29082	TBC1D12
			102723859	27071	TBC1D3E
			26083	24509	TBC1D29P
			353149	28745	TBC1D26
			54662	25571	TBC1D13
			9712	16858	USP6NL
			729877	30708	TBC1D3H
			23329	29164	TBC1D30
			254272	26858	TBC1D28
			57533	29246	TBC1D14
			83874	23609	TBC1D10A
			9910	24663	RABGAP1L
			23637	17155	RABGAP1
			23158	21710	TBC1D9
			64786	25694	TBC1D15
			26000	24510	TBC1D10B
			11138	17791	TBC1D8
			414060	24889	TBC1D3C
			23102	29183	TBC1D2B
			54885	24715	TBC1D8B
			4943	8092	TBC1D25
			161514	28536	TBC1D21
			101060389	28944	TBC1D3D
			79774	20310	GRTP1
			125058	28356	TBC1D16
			55357	18026	TBC1D2
			9098	12629	USP6
			79735	25699	TBC1D17
			374403	24702	TBC1D10C
			101060321	29860	TBC1D3G
			101060351	51245	TBC1D3K
			9779	19166	TBC1D5
			102724862	32709	TBC1D3I
			27352	25228	SGSM3
CG4881#	34568	salr	6299	10524	SALL1
			57167	15924	SALL4
			6297	10526	SALL2
			27164	10527	SALL3
			51222	13011	ZNF219
			9745	29025	ZNF536
			51427	12887	ZNF107
			163051	20629	ZNF709
			285971	28501	ZNF775
			7569	13001	ZNF182
			7772	13022	ZNF229
			284459	4928	ZNF875
			92285	30948	ZNF585B
			7769	13019	ZNF226
			26152	15809	ZNF337
			10780	13027	ZNF234
			199704	26305	ZNF585A
			374879	24750	ZNF699
			64763	26166	ZNF574
			7770	13020	ZNF227
			110116772		ZNF765-ZNF761
			7644	13166	ZNF91
			91664	25112	ZNF845
			342892	27994	ZNF850
			100131827	29448	ZNF717
			90987	13045	ZNF251
			163059	20811	ZNF433
			643836	23241	ZFP62
			170960	29425	ZNF721
			10224	20878	ZNF443
			7776	13028	ZNF236
			162962	34333	ZNF836
			90338	12948	ZNF160
			7694	12919	ZNF135
			10795	13061	ZNF268
			9310	12866	ZNF235
CG8781#	35924	tsu	9939	9905	RBM8A
			4691	7667	NCL
CG6873#	32861	CG6873	1073	1875	CFL2
			11034	15750	DSTN
			1072	1874	CFL1
CG42665# (CG3799)	39900	Exn	25791	7807	NGEF
			27237	15515	ARHGEF16
			22899	15590	ARHGEF15
			26084	24490	ARHGEF26
			128272	26604	ARHGEF19
			7984	13209	ARHGEF5
			50650	683	ARHGEF3
			10276	14592	NET1
			9138	681	ARHGEF1
			8997	4814	KALRN
			23370	17090	ARHGEF18
			64283	30322	ARHGEF28
			9826	14580	ARHGEF11
			221472	3664	FGD2
			23365	14193	ARHGEF12
			445328	33846	ARHGEF35
			11214	371	AKAP13
			50618	6184	ITSN2
			440107	33829	PLEKHG7
			57449	29105	PLEKHG5
			55200	25562	PLEKHG6
			89846	16027	FGD3
			121512	19125	FGD4
			9181	682	ARHGEF2
			6453	6183	ITSN1
			2245	3663	FGD1
CG13298#	38720	Sf3b6	51639	30096	SF3B6
CG14966#	38390	CG14966	123207	28443	C15orf40
CG14622#	31075	DAAM	23002	18142	DAAM1
			23500	18143	DAAM2
			1730	2877	DIAPH2
			81624	15480	DIAPH3
			1729	2876	DIAPH1
			392862	18464	GRID2IP
			64423	23791	INF2
			752	1212	FMNL1
			85462	29363	FHDC1
			91010	23698	FMNL3
			114793	18267	FMNL2
			342184	3768	FMN1
			56776	14074	FMN2
CG3869#	31581	Marf	9927	16877	MFN2
			55669	18262	MFN1
			4599	7532	MX1
			1759	2972	DNM1
			26052	29125	DNM3
			4976	8140	OPA1
			10059	2973	DNM1L
			4600	7533	MX2
			1785	2974	DNM2
CG6115#	50459	CG6115	144363	27052	ETFRF1
CG5229#	43928	chm	11143	17016	KAT7
			84148	17933	KAT8
			10524	5275	KAT5
			23522	17582	KAT6B
			7994	13013	KAT6A
			90378	17958	SAMD1
CG6627#	34503	Dnz1	340481	20750	ZDHHC21
			51304	18470	ZDHHC3
			158866	20342	ZDHHC15
			253832	20749	ZDHHC20
			51201	18469	ZDHHC2
			55625	18459	ZDHHC7
			283576	20106	ZDHHC22
			254359	27387	ZDHHC24
			84287	20714	ZDHHC16
			64429	19160	ZDHHC6
			84243	20712	ZDHHC18
			79844	19158	ZDHHC11
			51114	18475	ZDHHC9
			84885	19159	ZDHHC12
			29800	17916	ZDHHC1
			55146	18471	ZDHHC4
			653082	32962	ZDHHC11B
			23390	18412	ZDHHC17
			29801	18474	ZDHHC8
			25921	18472	ZDHHC5
			79683	20341	ZDHHC14
			54503	18413	ZDHHC13
			254887	28654	ZDHHC23
			131540	20713	ZDHHC19
CG3678#	42045	CG3678	9694	28963	EMC2
CG33128# (CG10872)	326263	CG33128	5222	8887	PGA5
			1510	2530	CTSE
			5972	9958	REN
			9476	13395	NAPSA
			643847	8886	PGA4
			5225	8890	PGC
			643834	8885	PGA3
			1509	2529	CTSD
			25825	934	BACE2
			23621	933	BACE1
			11113	1985	CIT
CG8954#	34804	Smg5	23381	24644	SMG5
			9887	16792	SMG7
			23293	17809	SMG6
CG2887#	31978	CG2887	25822	14887	DNAJB5
			3337	5270	DNAJB1
			11080	14886	DNAJB4
			374407	30718	DNAJB13
			3300	5228	DNAJB2
			79982	25881	DNAJB14
			10049	14888	DNAJB6
			150353	24986	DNAJB7
			165721	23699	DNAJB8
			54788	14891	DNAJB12
			55466	14885	DNAJA4
			80331	16235	DNAJC5
			5611	9439	DNAJC3
			202052	28429	DNAJC18
			120526	26979	DNAJC24
			51726	14889	DNAJB11
			552891	37501	DNAJC25-GNG10
			3301	5229	DNAJA1
			79962	25802	DNAJC22
			23341	29157	DNAJC16
			548645	34187	DNAJC25
			4189	6968	DNAJB9
			54431	24637	DNAJC10
			85479	24138	DNAJC5B
			9093	11808	DNAJA3
			285126	24844	DNAJC5G
			134218	27030	DNAJC21
			55735	25570	DNAJC11
			10294	14884	DNAJA2
			7266	12392	DNAJC7
CG5748#+	37068	Hsf	3297	5224	HSF1
			3298	5225	HSF2
			3299	5227	HSF4
			100506164	29603	HSFX1
			101927685	52398	HSFX4
			124535	26862	HSF5
			86614	18568	HSFY1
			101928917	52395	HSFX3
			100130086	32701	HSFX2
			159119	23950	HSFY2
CG6930#	41423	l(3)neo38	7071	11810	KLF10
			83855	16857	KLF16
			136259	23025	KLF14
			28999	14536	KLF15
			8462	11811	KLF11
			687	1123	KLF9
			6667	11205	SP1
			221527	19066	ZBTB12
			360023	24819	ZBTB41
			6670	11208	SP3
			51043	18668	ZBTB7B
CG11722#	41227	CG11722	29078	21034	NDUFAF4
CG15399#	33472	CG15399	285282	18072	RABL3
CG3225#	33680	CG3225	60625	15861	DHX35
			165545	20410	DQX1
			1659	2749	DHX8
			79665	18018	DHX40
			1665	2738	DHX15
			55760	16717	DHX32
			56919	16718	DHX33
			8449	2739	DHX16
			9785	17211	DHX38
			57647	17210	DHX37
			122402	20122	TDRD9
			54505	15815	DHX29
			64848	24721	YTHDC2
			1660	2750	DHX9
			9704	16719	DHX34
			90957	20086	DHX57
			51538	30246	ZCCHC17
			22907	16716	DHX30
			170506	14410	DHX36
CG17753#	46035	Ccs	9973	1613	CCS
			6647	11179	SOD1
CG4016#	36448	Spt-I	10558	11277	SPTLC1
			55304	16253	SPTLC3
			23464	4188	GCAT
			9517	11278	SPTLC2
			212	397	ALAS2
			211	396	ALAS1
CG31641#	33863	stai	81551	16078	STMN4
			50861	15926	STMN3
			11075	10577	STMN2
			3925	6510	STMN1
			100500808	38911	MIR3917
			401236	44668	STMND1
			56888	20589	KCMF1
CG43795# (CG18679)	5740629	CG43795	57512	23689	GPR158
			440435	31371	GPR179
CG12345#	42249	ChAT	1103	1912	CHAT
			1384	2342	CRAT
CG7066#	38934	Sbp2	79048	30972	SECISBP2
			9728	28997	SECISBP2L
			4809	7819	SNU13
CG42349# (CG10524)	32191	Pkcdelta	5580	9399	PRKCD
			5588	9410	PRKCQ
			5581	9401	PRKCE
			5583	9403	PRKCH
			5578	9393	PRKCA
			5579	9395	PRKCB
			5582	9402	PRKCG
			5585	9405	PKN1
			5586	9406	PKN2
			29941	17999	PKN3
			5584	9404	PRKCI
			5590	9412	PRKCZ
			100533105	48354	C8orf44-SGK3
			207	391	AKT1
			208	392	AKT2
			10110	13900	SGK2
			10000	393	AKT3
			23678	10812	SGK3
			6446	10810	SGK1
			124923	26314	RSKR
CG4288#	42426	MFS9	26503	10933	SLC17A5
			10246	10930	SLC17A2
			10786	10931	SLC17A3
			57084	16703	SLC17A6
			57030	16704	SLC17A7
			246213	20151	SLC17A8
			10050	10932	SLC17A4
			6568	10929	SLC17A1
			63910	16192	SLC17A9
CG2708+	44910	unc-45	146862	14304	UNC45B
			55898	30594	UNC45A
			54970	23700	TTC12
			374659	30522	HDDC3
			54557	23567	SGTB
			6449	10819	SGTA
			10910	16987	SUGT1
			130502	32954	TTC32
			83893	29935	SPATA16
			64427	25759	TTC31
			10953	15746	TOMM34
CG5160+	34015	CG5160	65997	23804	RASL11B
			79785	26213	RERGL
			6016	10023	RIT1
			6014	10017	RIT2
			387496	23802	RASL11A
			85004	15980	RERG
			51285	30289	RASL12
CG7436+	38909	Nmt	9397	7858	NMT2
			4836	7857	NMT1
CG7843+	35539	Ars2	51593	24101	SRRT
CG10281+	40790	TfIIFalpha	2962	4652	GTF2F1
CG2145+	32027	CG2145	8909	14369	ENDOU
			5455	9216	POU3F3
CG15739+	32146	CG15739	57026	30259	PDXP
			283871	8909	PGP
			64077	30042	LHPP
			2631	4179	NIPSNAP2
			8508	7827	NIPSNAP1
			27440	1843	HDHD5
			84064	25364	HDHD2
CG7275+	39669	CG7275	25879	24535	DCAF13
CG9207+	33973	Gas41	8089	24859	YEATS4
			55689	25489	YEATS2
			4300	7136	MLLT3
			4298	7134	MLLT1
CG6921+	42657	bond	64834	14418	ELOVL1
			79993	26292	ELOVL7
			60481	21308	ELOVL5
			6785	14415	ELOVL4
			54898	14416	ELOVL2
			83401	18047	ELOVL3
			79071	15829	ELOVL6
CG16785+	31023	fz3	11211	4039	FZD10
			8326	4047	FZD9
			7855	4043	FZD5
			7976	4041	FZD3
			8324	4045	FZD7
			8321	4038	FZD1
			6423	10777	SFRP2
			6425	10779	SFRP5
			6424	10778	SFRP4
			2487	3959	FRZB
			6422	10776	SFRP1
			8322	4042	FZD4
			8325	4046	FZD8
			8323	4044	FZD6
			6608	11119	SMO
			2535	4040	FZD2
			2171	3560	FABP5
			57727	15909	NCOA5
			100616500	41883	MIR4683
			8532	2333	CPZ
			10699	19012	CORIN
			83552	18121	MFRP
CG31687+	318886	CG31687	8697	1724	CDC23
			16	20	AARS
			57505	21022	AARS2
CG9753+	43583	AdoR	136	264	ADORA2B
			134	262	ADORA1
			135	263	ADORA2A
			140	268	ADORA3
			151306	19680	GPBAR1
CG7709+	42246	Muc91C	4582	7508	MUC1
			100101267	34005	POM121C
			57055	15964	DAZ2
			1297	2217	COL9A1
CG7807+	40398	TfAP-2	7020	11742	TFAP2A
			7022	11744	TFAP2C
			339488	30774	TFAP2E
			7021	11743	TFAP2B
			83741	15581	TFAP2D
CG7085+	33402	sau	64083	15452	GOLPH3
			55204	24882	GOLPH3L
CG43663+ (CG31318)	326128	Ada2a	6871	11531	TADA2A
			93624	30781	TADA2B
			5433	9191	POLR2D
CG1129+	40599	CG1129	29925	22932	GMPPB
			29926	22923	GMPPA
			8893	3261	EIF2B5
			8891	3259	EIF2B3
CG6944+	33782	Lam	84823	6638	LMNB2
			4000	6636	LMNA
			4001	6637	LMNB1
			1674	2770	DES
			7431	12692	VIM
			102466806	49998	MIR7108
			3856	6446	KRT8
			3884	6451	KRT33B
			3881	6448	KRT31
			3850	6440	KRT3
			3868	6423	KRT16
			51350	24430	KRT76
			3866	6421	KRT15
			4741	7734	NEFM
			3854	6444	KRT6B
			4747	7739	NEFL
			3880	6436	KRT19
			3872	6427	KRT17
			3852	6442	KRT5
			3855	6445	KRT7
			3883	6450	KRT33A
			3861	6416	KRT14
			4744	7737	NEFH
			220136	26530	CFAP53
			9119	24431	KRT75
			3858	6413	KRT10
			9118	6057	INA
			3853	6443	KRT6A
			3859	6414	KRT12
			2670	4235	GFAP
			3860	6415	KRT13
			3886	6453	KRT35
			3857	6447	KRT9
			100653049		LOC100653049
			160492	26683	LMNTD1
			256329	28561	LMNTD2
CG6589+	34581	spag4	23353	18587	SUN1
			25777	14210	SUN2
			256979	22429	SUN3
			140732	16252	SUN5
			6676	11214	SPAG4
CG8431+	36784	CysRS	833	1493	CARS
			79587	25695	CARS2
CG31321+	318681	CG31321	283537	27501	SLC46A3
			113235	30521	SLC46A1
			57864	16055	SLC46A2
			84641	23376	MFSD14B
			64645	23363	MFSD14A
CG5404+	41901	CG5404	284129	14471	SLC26A11
			116369	14468	SLC26A8
			5172	8818	SLC26A4
			1811	3018	SLC26A3
			65012	14470	SLC26A10
			115111	14467	SLC26A7
			65010	14472	SLC26A6
			115019	14469	SLC26A9
			10861	10993	SLC26A1
			1836	10994	SLC26A2
			375611	9359	SLC26A5
CG5310+	32396	nmdyn-D6	10201	20567	NME6
			51314	16473	NME8
			29922	20461	NME7
			8382	7853	NME5
			347736	21343	NME9
			4830	7849	NME1
			4831	7850	NME2
			4833	7852	NME4
			4832	7851	NME3
CG8189+	39143	ATPsynB	515	840	ATP5PB
			3777	6278	KCNK3
CG17081+	39647	Cep135	9662	29086	CEP135
			80705	14927	TSGA10
CG18812+	59173	Gdap2	54834	18010	GDAP2
			28992	29598	MACROD1
			140733	16126	MACROD2
			9555	4740	H2AFY
			55506	14453	H2AFY2
			54625	29232	PARP14
			165631	26876	PARP15
			83666	24118	PARP9
CG9742+	32636	SNRPG	6637	11163	SNRPG
			100130932	49371	SNRPGP15
			51690	20470	LSM7
			23658	17162	LSM5
CG3278+ (CG16938)	35454	Tif-IA	54700	30346	RRN3
			730092	30548	RRN3P1
			653390	37619	RRN3P2
CG7279+	43973	Lip1	8513	6622	LIPF
			643414	23444	LIPK
			3988	6617	LIPA
			340654	23455	LIPM
			643418	23452	LIPN
			142910	21773	LIPJ
			3156	5006	HMGCR
			253152	23758	EPHX4
			84836	28235	ABHD14B
			670	1094	BPHL
			83451	16407	ABHD11
			79575	23759	ABHD8
			4232	7028	MEST
			2053	3402	EPHX2
			57406	21398	ABHD6
			63874	20154	ABHD4
			25864	24538	ABHD14A
			51099	21396	ABHD5
			79852	23760	EPHX3
			253190	29446	SERHL2
			51400	30178	PPME1
			55347	25656	ABHD10
			2052	3401	EPHX1
CG1640+	32292	CG1640	2875	4552	GPT
			84706	18062	GPT2
			84680	23989	ACCS
			883	1564	KYAT1
			390110	34391	ACCSL
			6898	11573	TAT
			56267	33238	KYAT3
CG11136+	37342	Lrt	349667	23053	RTN4RL2
			164312	16208	LRRN4
			221091	33724	LRRN4CL
			54674	17200	LRRN3
			339977	34299	LRRC66
			57611	29286	ISLR2
			3671	6133	ISLR
			23769	3760	FLRT1
			100130733	35155	LRRC70
			23767	3762	FLRT3
			5310	9008	PKD1
			340745	23443	LRIT2
			347902	24073	AMIGO2
CG5599+	32441	CG5599	1629	2698	DBT
			4313	7166	MMP2
			1743	2911	DLST
			8050	21350	PDHX
			1737	2896	DLAT
CG34356+ (CG12524)	5740442	bma	55681	19286	SCYL2
CG6340+	32482	CG6340	65117	30559	RSRC2
CG4241+	42429	DPCoAC	284439	28380	SLC25A42
			8034	10986	SLC25A16
			29957	20662	SLC25A24
			114789	20663	SLC25A25
			79085	19375	SLC25A23
			203427	30557	SLC25A43
			284427	28533	SLC25A41
			60386	14409	SLC25A19
CG2917+	37970	Orc4	5000	8490	ORC4
CG6066+	43267	CG6066	79576	29873	NKAP
			222698	21584	NKAPL
CG8849+	33703	mRpL24	79590	14037	MRPL24
			6154	10327	RPL26
			51121	17050	RPL26L1
CG4132+	34957	pkaap	11216	368	AKAP10
CG41099+ (CG17419)	3355072	CG41099	51479	20763	ANKFY1
			79722	25681	ANKRD55
			26057	23575	ANKRD17
			338699	26752	ANKRD42
			23243	29024	ANKRD28
			283373	26614	ANKRD52
			404734	33530	ANKHD1-EIF4EBP3
			91526	25259	ANKRD44
			288	494	ANK3
			286	492	ANK1
			287	493	ANK2
			255239	21027	ANKK1
			54101	496	RIPK4
			8737	10019	RIPK1
			4293	6861	MAP3K9
			6885	6859	MAP3K7
			4294	6849	MAP3K10
			4342	7199	MOS
			8767	10020	RIPK2
			53349	13180	ZFYVE1
			55872	18282	PBK
			11035	10021	RIPK3
			120892	18618	LRRK2
			84936	20758	ZFYVE19
			100526835	42952	FPGT-TNNI3K
			25778	29043	DSTYK
			9146	4897	HGS
			84451	29798	MAP3K21
			4296	6850	MAP3K11
			51086	19661	TNNI3K
			197259	26617	MLKL
			79705	18608	LRRK1
			51776	17797	MAP3K20
CG4152+	48782	Mtr4	23517	18734	MTREX
			6499	10898	SKIV2L
			164045	20193	HFM1
			10527	9852	IPO7
			55601	25942	DDX60
			10526	9853	IPO8
			91351	26429	DDX60L
CG9245+	32506	Pis	10423	1769	CDIPT
			54675	16148	CRLS1
CG3759+	34258	Mco1	341208	30477	HEPHL1
			1356	2295	CP
			9843	4866	HEPH
			2157	3546	F8
			2153	3542	F5
			4583	7512	MUC2
CG11010+	39461	Ent3	222962	23097	SLC29A4
			2030	11003	SLC29A1
			55315	23096	SLC29A3
			3177	11004	SLC29A2
CG9958+	3772677	Snapin	23557	17145	SNAPIN
CG4928+	32682	CG4928	54346	12570	UNC93A
			81622	13481	UNC93B1
CG42273+ (CG7826)	32771	mnb	1859	3091	DYRK1A
			9149	3092	DYRK1B
			8444	3094	DYRK3
			8798	3095	DYRK4
			8445	3093	DYRK2
			28996	14402	HIPK2
			204851	19006	HIPK1
			10114	4915	HIPK3
			1198	2071	CLK3
			57396	13659	CLK4
			147746	19007	HIPK4
			53938	9262	PPIL3
			1195	2068	CLK1
			1196	2069	CLK2
			8899	17346	PRPF4B
CG17681+	35086	CG17681	389396	21349	GLYATL3
			10249	13734	GLYAT
			92292	30519	GLYATL1
			219970	24178	GLYATL2
			100287520	37865	GLYATL1B
CG6335+	32841	HisRS	3035	4816	HARS
			23438	4817	HARS2
			27102	24921	EIF2AK1
			440275	19687	EIF2AK4
CG10126+	41579	CG10126	133690	28375	CAPSL
			828	1487	CAPS
			84698	16471	CAPS2
			79012	28788	CAMKV
			91807	29826	MYLK3
			139728	13415	PNCK
			5681	9529	PSKH1
			8536	1459	CAMK1
			7204	12303	TRIO
			84033	15719	OBSCN
			814	1464	CAMK4
			57172	14585	CAMK1G
			85481	18997	PSKH2
			57118	19341	CAMK1D
			65975	14568	STK33
			340156	27972	MYLK4
			9262	11396	STK17B
			1613	2676	DAPK3
			9263	11395	STK17A
			23604	2675	DAPK2
			166614	19002	DCLK2
			10290	16901	SPEG
			9201	2700	DCLK1
			151651	26330	EFHB
			1612	2674	DAPK1
			85443	19005	DCLK3
			127933	19683	UHMK1
			85366	16243	MYLK2
CG14905+	42024	CG14905	160762	26669	CCDC63
			93233	26560	CCDC114
CG45105+ (CG31291)	41932	CG45105	10806	10671	SDCCAG8
			4741	7734	NEFM
CG31000+	48571	heph	5725	9583	PTBP1
			58155	17662	PTBP2
			9991	10253	PTBP3
			282996	27424	RBM20
			100616459	41868	MIR4745
			27332	17894	ZNF638
			9782	6912	MATR3
			3191	5045	HNRNPL
			92906	25127	HNRNPLL
CG31211+	41443	CG31211	25957	21222	PNISR
			89876	24010	MAATS1
CG2124+	31989	CG2124	60493	25790	FASTKD5
			9238	17443	TBRG4
			79072	28758	FASTKD3
			22868	29160	FASTKD2
			79675	26150	FASTKD1
			10922	24676	FASTK
CG9927+	41699	Art6	3276	5187	PRMT1
			56341	5188	PRMT8
			55170	18241	PRMT6
			10196	30163	PRMT3
			3275	5186	PRMT2
			10498	23393	CARM1
			90826	25099	PRMT9
			134145	27029	ATPSCKMT
			114049	16405	BUD23
			79807	25806	GSTCD
			196410	28276	METTL7B
			65990	14152	ANTKMT
			57604	26725	TRMT9B
			25840	24550	METTL7A
			91801	25189	ALKBH8
			54496	25557	PRMT7
			79133	15899	NDUFAF5
			155368	19068	METTL27
CG7598+	43503	CIA30	51103	18828	NDUFAF1
CG5121+	43079	MED28	80306	24628	MED28
CG3776+	37996	CG3776	79568	26198	MAIP1
CG4482+	34872	mol	90527	26507	DUOXA1
			405753	32698	DUOXA2
CG3035+	31647	cm	10947	570	AP3M2
			26985	569	AP3M1
CG7935+	44747	msk	10527	9852	IPO7
			10526	9853	IPO8
			6499	10898	SKIV2L
			55601	25942	DDX60
			23517	18734	MTREX
			91351	26429	DDX60L
CG13779+	50428	Sem1	7979	10845	SEM1
CG9998+	32602	U2af50	11338	23156	U2AF2
CG11360+	43810	CG11360	51320	28040	MEX3C
			84206	25297	MEX3B
			399664	16734	MEX3D
			92312	33482	MEX3A
CG31704+	318906	CG31704	6691	11245	SPINK2
			84651	24643	SPINK7
			643394	32951	SPINK9
			6690	11244	SPINK1
			408187	33825	SPINK14
			404203	29486	SPINK6
			27290	16646	SPINK4
			646424	33160	SPINK8
			153218	27200	SPINK13
CG11583+ (CG32253)	326206	CG11583	55299	24170	BRIX1
CG5085+	42414	Sirt2	22933	10886	SIRT2
			23410	14931	SIRT3
			23411	14929	SIRT1
			23408	14933	SIRT5
			51548	14934	SIRT6
			23409	14932	SIRT4
			51547	14935	SIRT7
CG5335+	37140	CG5335	654346	33874	LGALS9C
			3964	6569	LGALS8
			3965	6570	LGALS9
			284194	24842	LGALS9B
			3958	6563	LGALS3
			85329	15788	LGALS12
			29094	25012	LGALSL
			3960	6565	LGALS4
			402635	4577	GRIFIN
			56891	30054	LGALS14
			1178	2014	CLC
			29124	15449	LGALS13
			148003	40039	LGALS16
			3957	6562	LGALS2
			3956	6561	LGALS1
			3963	6568	LGALS7
			653499	34447	LGALS7B
CG7014+	41807	RpS5b	6193	10426	RPS5
			51081	14499	MRPS7
CG10913+	49803	Spn55B	1992	3311	SERPINB1
			5269	8950	SERPINB6
			5274	8943	SERPINI1
			6317	10569	SERPINB3
			89778	14221	SERPINB11
			5273	8942	SERPINB10
			5272	8955	SERPINB9
			5271	8952	SERPINB8
			6318	10570	SERPINB4
			5275	8944	SERPINB13
			5276	8945	SERPINI2
			5055	8584	SERPINB2
			5270	8951	SERPINE2
			89777	14220	SERPINB12
			462	775	SERPINC1
			5268	8949	SERPINB5
			647174	24774	SERPINE3
			327657	15995	SERPINA9
			5054	8583	SERPINE1
			866	1540	SERPINA6
			3053	4838	SERPIND1
			5267	8948	SERPINA4
			256394	19193	SERPINA11
			6906	11583	SERPINA7
			390502	8985	SERPINA2
			8710	13902	SERPINB7
			284293	23037	HMSD
			145264	18359	SERPINA12
			388007	30909	SERPINA13P
			51156	15996	SERPINA10
			710	1228	SERPING1
			5345	9075	SERPINF2
			5176	8824	SERPINF1
			5104	8723	SERPINA5
			5265	8941	SERPINA1
			183	333	AGT
			12	16	SERPINA3
			871	1546	SERPINH1
CG4202+	31447	Sas10	57050	24477	UTP3
CG10693+	42940	slo	3778	6284	KCNMA1
			157855	18867	KCNU1
CG5553+	44915	DNApol-alpha60	5558	9370	PRIM2
			101930420		LOC101930420
CG33505+	3346176	U3-55K	9136	16829	RRP9
CG10564+	40333	Ac78C	114	239	ADCY8
			111	236	ADCY5
			112	237	ADCY6
			196883	235	ADCY4
			4882	7944	NPR2
			120892	18618	LRRK2
			107	232	ADCY1
			4881	7943	NPR1
			2984	4688	GUCY2C
			23239	20610	PHLPP1
			2977	4684	GUCY1A2
			4883	7945	NPR3
			3000	4689	GUCY2D
			23035	29149	PHLPP2
			108	233	ADCY2
			2983	4687	GUCY1B1
			115	240	ADCY9
			109	234	ADCY3
			55811	21285	ADCY10
			2982	4685	GUCY1A1
			2986	4691	GUCY2F
			113	238	ADCY7
CG8933+	32567	exd	5090	8634	PBX3
			5089	8633	PBX2
			5087	8632	PBX1
			80714	13403	PBX4
			63876	16714	PKNOX2
			7050	11776	TGIF1
			4212	7001	MEIS2
			60436	15764	TGIF2
			90655	18569	TGIF2LY
			56917	29537	MEIS3
			90316	18570	TGIF2LX
			4211	7000	MEIS1
			5316	9022	PKNOX1
CG13849+	42633	Nop56	10528	15911	NOP56
			51602	29926	NOP58
			100302138	35364	MIR1292
			26121	15446	PRPF31
CG4035+	45525	eIF4E1	1977	3287	EIF4E
			253314	33179	EIF4E1B
			317649	31837	EIF4E3
			9470	3293	EIF4E2
CG16884+	34812	Vajk3	57473	29212	ZNF512B
			84450	29380	ZNF512
			199720	18869	GGN
CG30048+	246415	CG30048	168507	18053	PKD1L1
			342372	21716	PKD1L3
			114780	21715	PKD1L2
			125336	26521	LOXHD1
			765	1380	CA6
			10343	9015	PKDREJ
			5310	9008	PKD1
CG10582+	40325	Sin	55718	30347	POLR3E
CG1989+	32295	Yippee	51646	18329	YPEL5
			29799	12845	YPEL1
			219539	18328	YPEL4
			83719	18327	YPEL3
			388403	18326	YPEL2
CG7769+	41611	pic	1642	2717	DDB1
CG4969+	34010	Wnt6	7475	12785	WNT6
			7471	12774	WNT1
			7483	12778	WNT9A
			7480	12775	WNT10B
			7476	12786	WNT7A
			7472	12780	WNT2
			7477	12787	WNT7B
			7481	12776	WNT11
			7478	12788	WNT8A
			7482	12781	WNT2B
			7474	12784	WNT5A
			54361	12783	WNT4
			81029	16265	WNT5B
			80326	13829	WNT10A
			7479	12789	WNT8B
			7473	12782	WNT3
			51384	16267	WNT16
			89780	15983	WNT3A
			7484	12779	WNT9B
CG7176+	44291	Idh	3417	5382	IDH1
			3418	5383	IDH2
CG3158+	41919	spn-E	122402	20122	TDRD9
			54505	15815	DHX29
			64848	24721	YTHDC2
			1660	2750	DHX9
			9704	16719	DHX34
			90957	20086	DHX57
			22907	16716	DHX30
			170506	14410	DHX36
			65124	26149	SOWAHC
			647286	40912	RD3L
			165545	20410	DQX1
			1659	2749	DHX8
			79665	18018	DHX40
			60625	15861	DHX35
			1665	2738	DHX15
			55760	16717	DHX32
			51538	30246	ZCCHC17
			57647	17210	DHX37
			56919	16718	DHX33
			8449	2739	DHX16
			9785	17211	DHX38
CG5911+	42523	ETHR	7201	12299	TRHR
			2693	4267	GHSR
			10316	4518	NMUR1
			56923	16454	NMUR2
CG17075+	33191	CG17075	29800	17916	ZDHHC1
			79844	19158	ZDHHC11
			653082	32962	ZDHHC11B
			131540	20713	ZDHHC19
			23390	18412	ZDHHC17
			84243	20712	ZDHHC18
			84287	20714	ZDHHC16
			29801	18474	ZDHHC8
			25921	18472	ZDHHC5
			158866	20342	ZDHHC15
			79683	20341	ZDHHC14
			51304	18470	ZDHHC3
			340481	20750	ZDHHC21
			283576	20106	ZDHHC22
			51114	18475	ZDHHC9
			84885	19159	ZDHHC12
			253832	20749	ZDHHC20
			51201	18469	ZDHHC2
			64429	19160	ZDHHC6
			54503	18413	ZDHHC13
			254887	28654	ZDHHC23
			55625	18459	ZDHHC7
			254359	27387	ZDHHC24
			55146	18471	ZDHHC4
CG11278+	39485	Syx13	203062	26437	TSNARE1
			23673	11430	STX12
			8417	11442	STX7
			8675	11431	STX16
			55014	11432	STX17
CG9696+	45655	dom	57634	11958	EP400
			10847	16974	SRCAP
			54617	26956	INO80
CG5869+	34963	GMF	9535	4374	GMFG
			2764	4373	GMFB
			930	1633	CD19
CG10033+	44817	for	5592	9414	PRKG1
			5593	9416	PRKG2
			5568	9382	PRKACG
			375775	24768	PNPLA7
			10908	16268	PNPLA6
			5575	9390	PRKAR1B
			5613	9441	PRKX
			5577	9392	PRKAR2B
			140894	16145	CNBD2
			5566	9380	PRKACA
			5576	9391	PRKAR2A
			5567	9381	PRKACB
			5573	9388	PRKAR1A
CG1882+	35733	CG1882	63874	20154	ABHD4
			51099	21396	ABHD5
			79852	23760	EPHX3
			8513	6622	LIPF
			253152	23758	EPHX4
			84836	28235	ABHD14B
			643414	23444	LIPK
			670	1094	BPHL
			83451	16407	ABHD11
			79575	23759	ABHD8
			4232	7028	MEST
			2053	3402	EPHX2
			57406	21398	ABHD6
			3988	6617	LIPA
			25864	24538	ABHD14A
			253190	29446	SERHL2
			643418	23452	LIPN
			340654	23455	LIPM
			51400	30178	PPME1
			142910	21773	LIPJ
			55347	25656	ABHD10
			2052	3401	EPHX1
CG11739+	40552	Sfxn1-3	94081	16085	SFXN1
			81855	16087	SFXN3
			94097	16073	SFXN5
			118980	16086	SFXN2
			119559	16088	SFXN4
CG12298+	44870	sub	10112	9787	KIF20A
			9585	7212	KIF20B
			9493	6392	KIF23
CG11958+	44643	Cnx99A	821	1473	CANX
			1047	2060	CLGN
			811	1455	CALR
CG1139+	38264	CG1139	285641	19659	SLC36A3
			153201	18762	SLC36A2
			206358	18761	SLC36A1
			120103	19660	SLC36A4
			146167	32434	SLC38A8
			145389	19863	SLC38A6
			140679	11018	SLC32A1
			153129	26907	SLC38A9
			81539	13447	SLC38A1
			55238	25582	SLC38A7
			54407	13448	SLC38A2
			55089	14679	SLC38A4
			10991	18044	SLC38A3
			92745	18070	SLC38A5
			151258	26836	SLC38A11
			124565	28237	SLC38A10
CG3329+	39628	Prosbeta2	5695	9544	PSMB7
			5699	9538	PSMB10
			5689	9537	PSMB1
			122706	31963	PSMB11
			5696	9545	PSMB8
			5693	9542	PSMB5
			5687	9535	PSMA6
			5684	9532	PSMA3
			143471	22985	PSMA8
			5688	9536	PSMA7
			5682	9530	PSMA1
			5690	9539	PSMB2
			5685	9533	PSMA4
			5691	9540	PSMB3
			5686	9534	PSMA5
CG2241+	43635	Rpt6R	5705	9552	PSMC5
			5701	9548	PSMC2
			5700	9547	PSMC1
			5706	9553	PSMC6
			5702	9549	PSMC3
			5704	9551	PSMC4
			2710	4289	GK
			54454	29230	ATAD2B
			29028	30123	ATAD2
			23729	1492	SHPK
			11104	6216	KATNA1
			84056	28361	KATNAL1
			55277	25610	FGGY
			256356	28635	GK5
			83473	25387	KATNAL2
			2712	4291	GK2
CG3305+	35411	Lamp1	3916	6499	LAMP1
			3920	6501	LAMP2
			27074	14582	LAMP3
			968	1693	CD68
			24141	16097	LAMP5
CG33554+ (CG2905/ CG10549)	35483	Nipped-A	8295	12347	TRRAP
			5289	8974	PIK3C3
			2475	3942	MTOR
			5591	9413	PRKDC
			552900	29488	BOLA2
			5297	8983	PI4KA
			5291	8976	PIK3CB
			5286	8971	PIK3C2A
			5298	8984	PI4KB
			5288	8973	PIK3C2G
			654483	32479	BOLA2B
			107282092	53563	BOLA2-SMG1P6
			5290	8975	PIK3CA
			545	882	ATR
			5287	8972	PIK3C2B
			285590	29242	SH3PXD2B
			5293	8977	PIK3CD
			9644	23664	SH3PXD2A
			5294	8978	PIK3CG
			23049	30045	SMG1
CG6827+	39387	Nrx-IV	26047	13830	CNTNAP2
			8506	8011	CNTNAP1
			85445	18747	CNTNAP4
			79937	13834	CNTNAP3
			129684	18748	CNTNAP5
			728577	32035	CNTNAP3B
			100289279	53878	CNTNAP3C
			9369	8010	NRXN3
			9378	8008	NRXN1
			9379	8009	NRXN2
CG7431+	42136	TyrR	146	280	ADRA1D
			147	278	ADRA1B
			152	283	ADRA2C
			151	282	ADRA2B
			148	277	ADRA1A
			150	281	ADRA2A
			1813	3023	DRD2
			1814	3024	DRD3
			3360	5299	HTR4
			3274	5183	HRH2
			3269	5182	HRH1
CG2918+	31215	CG2918	10525	16931	HYOU1
			10808	16969	HSPH1
			3312	5241	HSPA8
			259217	19022	HSPA12A
			3309	5238	HSPA5
			284525	28664	SLC9C2
			3303	5232	HSPA1A
			339416	24786	ANKRD45
			51182	29526	HSPA14
			3304	5233	HSPA1B
			116835	16193	HSPA12B
			3310	5239	HSPA6
			3305	5234	HSPA1L
			3313	5244	HSPA9
			3308	5237	HSPA4
			6782	11375	HSPA13
			22824	17041	HSPA4L
			3306	5235	HSPA2
CG11546+	46027	kermit	126326	18183	GIPC3
			10755	1226	GIPC1
			54810	18177	GIPC2
			245711	30613	SPDYA
CG5651+	39027	pix	6059	69	ABCE1
CG12275+	43321	RpS10a	6204	10383	RPS10
			93144	15795	RPS10P5
			100529239	49181	RPS10-NUDT3
			5339	9069	PLEC
CG5969+	40269	CG5969	203547	22082	VMA21
CG13391+	34156	AlaRS	16	20	AARS
			57505	21022	AARS2
			8697	1724	CDC23
CG2478+	35325	brun	83696	30832	TRAPPC9
CG1030+	40833	Scr	3202	5106	HOXA5
			3215	5116	HOXB5
			3222	5127	HOXC5
			3233	5138	HOXD4
			3214	5115	HOXB4
			3201	5105	HOXA4
			3221	5126	HOXC4
			3204	5108	HOXA7
			3217	5118	HOXB7
			3232	5137	HOXD3
			4222	7013	MEOX1
			3231	5132	HOXD1
			170825	24959	GSX2
			3224	5129	HOXC8
			3218	5119	HOXB8
			3198	5099	HOXA1
			3212	5113	HOXB2
			3223	5128	HOXC6
			3213	5114	HOXB3
			4223	7014	MEOX2
			2637	4186	GBX2
			2636	4185	GBX1
			3651	6107	PDX1
			3199	5103	HOXA2
			3110	4979	MNX1
			3200	5104	HOXA3
			3216	5117	HOXB6
			3211	5111	HOXB1
			3203	5107	HOXA6
			3234	5139	HOXD8
			219409	20374	GSX1
CG3589+	37966	CG3589	219743	28531	TYSND1
			94031	30406	HTRA3
			5715	9567	PSMD9
			5654	9476	HTRA1
			27429	14348	HTRA2
			203100	26909	HTRA4
CG14511+	43445	CG14511	84912	20584	SLC35B4
CG31289+	42663	Dph5	51611	24270	DPH5
CG6509+	34573	Dlg5	9231	2904	DLG5
			160622	18707	GRASP
			9595	9506	CYTIP
			10083	12597	USH1C
			84433	16393	CARD11
			84708	6657	LNX1
			64398	18669	MPP5
			100529257	48350	SYNJ2BP-COX16
			9351	11076	SLC9A3R2
			29775	16422	CARD10
			3603	5980	IL16
			23037	18486	PDZD2
			9368	11075	SLC9A3R1
			79955	26257	PDZD7
			5174	8821	PDZK1
			1739	2900	DLG1
			23426	18708	GRIP1
			8777	7208	MPDZ
			1741	2902	DLG3
			58538	13680	MPP4
			51678	18167	MPP6
			8573	1497	CASK
			2987	4693	GUK1
			51248	28034	PDZD11
			57120	17643	GOPC
			4354	7219	MPP1
			79092	16446	CARD14
			117583	14446	PARD3B
			1742	2903	DLG4
			222484	20421	LNX2
			143162	28572	FRMPD2
			55333	18955	SYNJ2BP
			25861	16361	WHRN
			260425	29647	MAGI3
			10207	28881	PATJ
			392862	18464	GRID2IP
			143098	26542	MPP7
			136332	21964	LRGUK
			4355	7220	MPP2
			4356	7221	MPP3
			1740	2901	DLG2
			79849	19891	PDZD3
			56288	16051	PARD3
CG5751+	39015	TrpA1	8989	497	TRPA1
			286	492	ANK1
			287	493	ANK2
			288	494	ANK3
			65124	26149	SOWAHC
			347454	32960	SOWAHD
			654463	28065	FER1L6
			26509	3656	MYOF
			8291	3097	DYSF
			9381	8515	OTOF
CG44436+ (CG1903)	32273	sno	55206	22973	SBNO1
			22904	29158	SBNO2
			102466877	50174	MIR8072
CG10315+	37706	eIF2Bdelta	8890	3260	EIF2B4
			8892	3258	EIF2B2
			1967	3257	EIF2B1
CG3843+	41811	RpL10Aa	4736	10299	RPL10A
			65008	14275	MRPL1
CG7162+	40403	MED1	5469	9234	MED1
CG4960+	43115	CG4960	7905	30077	REEP5
			92840	30078	REEP6
			221035	23711	REEP3
			51308	17975	REEP2
			80346	26176	REEP4
			65055	25786	REEP1
CG3849+	39864	Lasp	3927	6513	LASP1
			10529	16932	NEBL
			4703	7720	NEB
			28988	2696	DBNL
			4892	7988	NRAP
CG4521+	32637	mthl1	30817	3337	ADGRE2
			221188	19010	ADGRG5
			9289	4512	ADGRG1
			266977	18990	ADGRF1
			347088	18651	ADGRD2
			222487	13728	ADGRG3
			10149	4516	ADGRG2
			57211	13841	ADGRG6
			165082	18989	ADGRF3
			2015	3336	ADGRE1
			221393	19011	ADGRF4
			283383	19893	ADGRD1
			22859	20973	ADGRL1
			84873	19241	ADGRG7
			976	1711	ADGRE5
			221395	19030	ADGRF5
			139378	18992	ADGRG4
			64123	20822	ADGRL4
			222611	18991	ADGRF2
			23266	18582	ADGRL2
			23284	20974	ADGRL3
			84658	23647	ADGRE3
CG3499+	37636	YME1L	10730	12843	YME1L1
			6687	11237	SPG7
			10939	315	AFG3L2
			617	1020	BCS1L
CG17293+	34153	Wdr82	80335	28826	WDR82
CG12031+	38073	MED14	9282	2370	MED14
CG6146+	32458	Top1	7150	11986	TOP1
			116447	29787	TOP1MT
CG7757+	40172	Prp3	9129	17348	PRPF3
			286187	33732	PPP1R42
CG44328+ (CG12727)	32303	Neto	81831	14644	NETO2
			81832	13823	NETO1
CG7742+	33750	CG7742	55296	25624	TBC1D19
CG4843+	41853	Tm2	7170	12012	TPM3
			7168	12010	TPM1
			7169	12011	TPM2
			7171	12013	TPM4
			402643	39167	TPM3P4
CG6835+	32775	Gss1	2937	4624	GSS
CG9344+	37372	CG9344	11157	17017	LSM6
			6636	11162	SNRPF
			84316	28212	NAA38
			6632	11158	SNRPD1
			23658	17162	LSM5
			6628	11153	SNRPB
			57819	13940	LSM2
			6635	11161	SNRPE
			6634	11160	SNRPD3
			6633	11159	SNRPD2
			84967	17562	LSM10
			6638	11164	SNRPN
CG12283+	34688	kek1	441381	28947	LRRC24
			221091	33724	LRRN4CL
			54674	17200	LRRN3
			339977	34299	LRRC66
			164312	16208	LRRN4
			57611	29286	ISLR2
			3671	6133	ISLR
			57463	20824	AMIGO1
			386724	24075	AMIGO3
			347902	24073	AMIGO2
			339398	31814	LINGO4
			349667	23053	RTN4RL2
			57689	29317	LRRC4C
			645191	21206	LINGO3
			64101	15586	LRRC4
			158038	21207	LINGO2
			84894	21205	LINGO1
			57622	29290	LRFN1
			146760	21329	RTN4RL1
			65078	18601	RTN4R
			94030	25042	LRRC4B
CG12325+	36144	CG12325	102724159		LOC102724159
			5822	9711	PWP2
CG8222+	34127	Pvr	3791	6307	KDR
			2324	3767	FLT4
			2321	3763	FLT1
			5156	8803	PDGFRA
			5159	8804	PDGFRB
			3815	6342	KIT
			1436	2433	CSF1R
			2322	3765	FLT3
			8085	7133	KMT2D
			79368	14875	FCRL2
			125931	24879	CEACAM20
			933	1643	CD22
			6614	11127	SIGLEC1
			7010	11724	TEK
			2264	3691	FGFR4
			5979	9967	RET
			5157	8805	PDGFRL
			2260	3688	FGFR1
			2261	3690	FGFR3
			55359	18889	STYK1
			2263	3689	FGFR2
			7075	11809	TIE1
			53834	3693	FGFRL1
CG4357+	39410	Ncc69	6558	10911	SLC12A2
			6557	10910	SLC12A1
			6559	10912	SLC12A3
			10723	10915	SLC12A7
			9990	10914	SLC12A6
			6560	10913	SLC12A4
			57468	13818	SLC12A5
			9056	11065	SLC7A7
			57709	29326	SLC7A14
			6542	11060	SLC7A2
			56996	17435	SLC12A9
			9057	11064	SLC7A6
			6541	11057	SLC7A1
			23657	11059	SLC7A11
			84561	15595	SLC12A8
			11136	11067	SLC7A9
			8140	11063	SLC7A5
			157724	23092	SLC7A13
			56301	11058	SLC7A10
			6545	11062	SLC7A4
			23428	11066	SLC7A8
			84889	11061	SLC7A3
CG4180+	49424	CIAPIN1	57019	28050	CIAPIN1
CG9961+	33459	CG9961	5232	8898	PGK2
			5230	8896	PGK1
CG6534+	42547	slou	54729	24975	NKX1-1
			390010	31652	NKX1-2
			4222	7013	MEOX1
			4223	7014	MEOX2
			137814	32940	NKX2-6
			85474	15525	LBX2
			27287	13639	VENTX
			3196	5057	TLX2
			4869	7910	NPM1
			8538	956	BARX2
			120237	33185	DBX1
			3195	5056	TLX1
			343472	954	BARHL2
			56751	953	BARHL1
			3142	4978	HLX
			440097	33186	DBX2
			30012	13532	TLX3
			10660	16960	LBX1
			56033	955	BARX1
CG9619+	40102	Gbs-76A	5506	9291	PPP1R3A
			5509	9294	PPP1R3D
			79660	14942	PPP1R3B
			5507	9293	PPP1R3C
			90673	14943	PPP1R3E
			648791	14945	PPP1R3G
			89801	14944	PPP1R3F
			7253	12373	TSHR
			57594	20164	HOMEZ
CG5179+	37586	Cdk9	1025	1780	CDK9
			8621	1733	CDK13
			51755	24224	CDK12
			100616250	41595	MIR3960
			8558	1770	CDK10
			984	1729	CDK11B
			728642	1730	CDK11A
CG7772+	32776	CG7772	51537	26945	MTFP1
CG3431+	39102	Uch-L5	51377	19678	UCHL5
			8314	950	BAP1
CG4165+	31458	Usp16-45	85015	20080	USP45
			10600	12614	USP16
			7375	12627	USP4
			10869	12617	USP19
			57478	20060	USP31
			84669	19143	USP32
			10868	12619	USP20
			23032	20059	USP33
			8237	12609	USP11
			9098	12629	USP6
			9958	12613	USP15
			124739	20072	USP43
CG30000+	35995	GstT1	2953	4642	GSTT2
			2952	4641	GSTT1
			653689	33437	GSTT2B
			25774	26930	GSTT4
			100652871		LOC100652871
			54332	15968	GDAP1
			53405	13517	CLIC5
			54102	2065	CLIC6
			78997	4213	GDAP1L1
			9446	13312	GSTO1
			1193	2063	CLIC2
			9022	2064	CLIC3
			25932	13518	CLIC4
			119391	23064	GSTO2
			1192	2062	CLIC1
			2954	4643	GSTZ1
			7407	12651	VARS
			4141	6898	MARS
			1937	3213	EEF1G
			9521	3212	EEF1E1
CG7292+	41798	Rrp6	5394	9138	EXOSC10
CG4438+	34257	CG4438	11333	14634	PDAP1
CG33121+ (CG12318)	326261	Spn28Db	5276	8945	SERPINI2
			5274	8943	SERPINI1
			5270	8951	SERPINE2
			647174	24774	SERPINE3
			5054	8583	SERPINE1
			1992	3311	SERPINB1
			6318	10570	SERPINB4
			3053	4838	SERPIND1
			5267	8948	SERPINA4
			462	775	SERPINC1
			327657	15995	SERPINA9
			866	1540	SERPINA6
			6317	10569	SERPINB3
			5269	8950	SERPINB6
			256394	19193	SERPINA11
			145264	18359	SERPINA12
			388007	30909	SERPINA13P
			51156	15996	SERPINA10
			6906	11583	SERPINA7
			710	1228	SERPING1
			5345	9075	SERPINF2
			5176	8824	SERPINF1
			5104	8723	SERPINA5
			5265	8941	SERPINA1
			183	333	AGT
			12	16	SERPINA3
			390502	8985	SERPINA2
			5272	8955	SERPINB9
			5273	8942	SERPINB10
			89777	14220	SERPINB12
			5055	8584	SERPINB2
			8710	13902	SERPINB7
			89778	14221	SERPINB11
			871	1546	SERPINH1
			284293	23037	HMSD
			5275	8944	SERPINB13
			5268	8949	SERPINB5
			5271	8952	SERPINB8
CG7636+	39253	mRpL2	51069	14056	MRPL2
			6132	10368	RPL8
CG16812+	34722	CG16812	126526	26723	C19orf47
CG8727+	40162	cyc	406	701	ARNTL
			56938	18984	ARNTL2
			9915	16876	ARNT2
			405	700	ARNT
			8863	8847	PER3
			8202	7670	NCOA3
			4862	7895	NPAS2
			8648	7668	NCOA1
			9575	2082	CLOCK
			10499	7669	NCOA2
CG42338+ (CG2578)	32183	Ten-a	55714	29944	TENM3
			10178	8117	TENM1
			57451	29943	TENM2
			26011	29945	TENM4
			11197	18081	WIF1
			63923	22942	TNN
			7143	11953	TNR
			3371	5318	TNC
CG17664+	37737	Eglp2	361	637	AQP4
			358	633	AQP1
			4284	7103	MIP
			362	638	AQP5
			366	643	AQP9
			359	634	AQP2
			363	639	AQP6
			343	642	AQP8
			360	636	AQP3
			89872	16029	AQP10
			364	640	AQP7
			100509620		LOC100509620
			6755	11334	SSTR5
			2539	4057	G6PD
			7201	12299	TRHR
CG10898+	41384	CG10898	79873	26194	NUDT18
			11162	8053	NUDT6
CG3876+	33258	PGAP2	27315	17893	PGAP2
			80157	26133	CWH43
CG7899+	48445	Acph-1	53	123	ACP2
			55	125	ACPP
			93650	14376	ACP4
			51205	29609	ACP6
			9562	7102	MINPP1
CG7222+	36138	CG7222	51029	24264	DESI2
			27351	24577	DESI1
CG1578+	32135	CG1578	89978	30543	DPH6
			10247	16897	RIDA
CG1433+	40684	Atu	123169	30401	LEO1
CG11454+	33175	CG11454	10179	9904	RBM7
			54033	9897	RBM11
			10262	10771	SF3B4
CG5018+	39774	l(3)72Dn	84916	1983	UTP4
CG17949+	326273	His2B:CG17949	255626	18730	HIST1H2BA
			128312	20514	HIST3H2BB
			8348	4758	HIST1H2BO
			8970	4761	HIST1H2BJ
			3018	4751	HIST1H2BB
			8341	4749	HIST1H2BN
			85236	13954	HIST1H2BK
			8349	4760	HIST2H2BE
			8340	4748	HIST1H2BL
			8347	4757	HIST1H2BC
			440689	24700	HIST2H2BF
			8344	4753	HIST1H2BE
			8339	4746	HIST1H2BG
			8342	4750	HIST1H2BM
			8346	4756	HIST1H2BI
			8345	4755	HIST1H2BH
			3017	4747	HIST1H2BD
			114483833		LOC114483833
			8343	4752	HIST1H2BF
			158983	27252	H2BFWT
			286436	27867	H2BFM
			102724334		LOC102724334
			54145	4762	H2BFS
CG43782+ (CG5735)	39018	orb2	132864	21745	CPEB2
			80315	21747	CPEB4
			22849	21746	CPEB3
			55852	30884	TEX2
			64506	21744	CPEB1
CG13926+	38192	CG13926	51501	26938	HIKESHI
CG8877+	36304	Prp8	10594	17340	PRPF8
CG33526+ (CG31657)	33270	PNUTS	5514	9284	PPP1R10
CG11201+	33946	TTLL3B	164714	34000	TTLL8
			26140	24483	TTLL3
			100526693	38830	ARPC4-TTLL3
			150465	21586	TTL
			164395	16118	TTLL9
			23093	19963	TTLL5
			25809	1312	TTLL1
			254173	26693	TTLL10
			284076	26664	TTLL6
			448834	31823	KPRP
			83887	21211	TTLL2
CG42616+ (CG11861)	34896	Cul3	8452	2553	CUL3
			8451	2554	CUL4A
			8450	2555	CUL4B
			8454	2551	CUL1
			8065	2556	CUL5
			8453	2552	CUL2
			143384	23727	CACUL1
CG31201+	318623	GluRIIE	2898	4580	GRIK2
			2897	4579	GRIK1
			2900	4582	GRIK4
			2899	4581	GRIK3
			2901	4583	GRIK5
			2894	4575	GRID1
			2895	4576	GRID2
			116443	16767	GRIN3A
			2891	4572	GRIA2
			2892	4573	GRIA3
			2893	4574	GRIA4
			2904	4586	GRIN2B
			2890	4571	GRIA1
			2905	4587	GRIN2C
			2906	4588	GRIN2D
			2903	4585	GRIN2A
			116444	16768	GRIN3B
			5168	3357	ENPP2
CG33931+	3772007	Rpp20	10248	19949	POP7
			29780	14653	PARVB
			64098	14654	PARVG
			55742	14652	PARVA
			94107	28217	TMEM203
CG44422+ (CG11105)	32063	CG44422	80333	30083	KCNIP4
			30818	15523	KCNIP3
			30820	15521	KCNIP1
			30819	15522	KCNIP2
			7447	12722	VSNL1
			51440	18212	HPCAL4
			23413	3953	NCS1
			3241	5145	HPCAL1
			644096	33867	SDHAF1
			4925	8044	NUCB2
			2979	4679	GUCA1B
			3208	5144	HPCA
			83988	7655	NCALD
			84669	19143	USP32
			79645	25678	EFCAB1
			2978	4678	GUCA1A
			9626	4680	GUCA1C
			5957	9937	RCVRN
CG5394+	42834	GluProRS	2058	3418	EPRS
			5956	9936	OPN1LW
			57505	21022	AARS2
			124454	29419	EARS2
[truncated: 1,907 more rows]
