# Supplementary material for: The Josephin domain (JD) containing proteins are predicted to bind to the same interactors: Implications for spinocerebellar ataxia type 3 (SCA3) studies using Drosophila melanogaster mutants
Source: Front Mol Neurosci. 2023 Mar 15;16:1140719. doi: 10.3389/fnmol.2023.1140719 (PMC10050893; doi:10.3389/fnmol.2023.1140719)
Supplement: Supplementary file 2 [file Table_2.XLSX]

## Sheet: Folha1
Supplementary Table 2. Paralogous human genes of the fly modifiers ATXN3 genes identified by Zhang et al. 2010, according to DIOPT.
FlyBase GeneID	Fly GeneID	Fly gene name	Human GeneID	HGNCID	Human gene name
CG10578	38643	DnaJ-1	25822	14887	DNAJB5
			11080	14886	DNAJB4
			3337	5270	DNAJB1
			374407	30718	DNAJB13
			3300	5228	DNAJB2
			79982	25881	DNAJB14
			10049	14888	DNAJB6
			150353	24986	DNAJB7
			165721	23699	DNAJB8
			54788	14891	DNAJB12
			55466	14885	DNAJA4
			80331	16235	DNAJC5
			5611	9439	DNAJC3
			202052	28429	DNAJC18
			120526	26979	DNAJC24
			51726	14889	DNAJB11
			552891	37501	DNAJC25-GNG10
			3301	5229	DNAJA1
			79962	25802	DNAJC22
			23341	29157	DNAJC16
			548645	34187	DNAJC25
			4189	6968	DNAJB9
			54431	24637	DNAJC10
			85479	24138	DNAJC5B
			9093	11808	DNAJA3
			285126	24844	DNAJC5G
			134218	27030	DNAJC21
			55735	25570	DNAJC11
			10294	14884	DNAJA2
			7266	12392	DNAJC7
CG2720	33202	Stip1	10963	11387	STIP1
			54970	23700	TTC12
			10953	15746	TOMM34
			10910	16987	SUGT1
			23331	29179	TTC28
			64427	25759	TTC31
CG8542	36583	Hsc70-5	3313	5244	HSPA9
			3312	5241	HSPA8
			3309	5238	HSPA5
			3304	5233	HSPA1B
			3310	5239	HSPA6
			3305	5234	HSPA1L
			3306	5235	HSPA2
			6782	11375	HSPA13
			3303	5232	HSPA1A
			137814	32940	NKX2-6
			10808	16969	HSPH1
			259217	19022	HSPA12A
			10525	16931	HYOU1
			284525	28664	SLC9C2
			339416	24786	ANKRD45
			51182	29526	HSPA14
			116835	16193	HSPA12B
			3308	5237	HSPA4
			22824	17041	HSPA4L
CG6603	39557	Hsc70Cb	3308	5237	HSPA4
			10808	16969	HSPH1
			22824	17041	HSPA4L
			3312	5241	HSPA8
			3303	5232	HSPA1A
			3310	5239	HSPA6
			3304	5233	HSPA1B
			3305	5234	HSPA1L
			259217	19022	HSPA12A
			3309	5238	HSPA5
			10525	16931	HYOU1
			284525	28664	SLC9C2
			339416	24786	ANKRD45
			51182	29526	HSPA14
			116835	16193	HSPA12B
			3313	5244	HSPA9
			6782	11375	HSPA13
			3306	5235	HSPA2
CG5748	37068	Hsf	3297	5224	HSF1
			3298	5225	HSF2
			3299	5227	HSF4
			100506164	29603	HSFX1
			101927685	52398	HSFX4
			124535	26862	HSF5
			86614	18568	HSFY1
			101928917	52395	HSFX3
			100130086	32701	HSFX2
			159119	23950	HSFY2
CG1242	38389	Hsp83	3326	5258	HSP90AB1
			3320	5253	HSP90AA1
			7184	12028	HSP90B1
			3327	5259	HSP90AB3P
			391634	32537	HSP90AB2P
			664618	32538	HSP90AB4P
			3323	5255	HSP90AA4P
			730211	32535	HSP90AA5P
			10131	16264	TRAP1
			3324	5256	HSP90AA2P
CG4147	32133	Hsc70-3	3309	5238	HSPA5
			3312	5241	HSPA8
			3304	5233	HSPA1B
			3310	5239	HSPA6
			3305	5234	HSPA1L
			3306	5235	HSPA2
			3313	5244	HSPA9
			3303	5232	HSPA1A
			6782	11375	HSPA13
			137814	32940	NKX2-6
			10808	16969	HSPH1
			259217	19022	HSPA12A
			10525	16931	HYOU1
			284525	28664	SLC9C2
			339416	24786	ANKRD45
			51182	29526	HSPA14
			116835	16193	HSPA12B
			3308	5237	HSPA4
			22824	17041	HSPA4L
CG4264	41840	Hsc70-4	3312	5241	HSPA8
			3304	5233	HSPA1B
			3306	5235	HSPA2
			3305	5234	HSPA1L
			3310	5239	HSPA6
			3303	5232	HSPA1A
			3309	5238	HSPA5
			3313	5244	HSPA9
			3311	5240	HSPA7
			6782	11375	HSPA13
			137814	32940	NKX2-6
			10808	16969	HSPH1
			259217	19022	HSPA12A
			10525	16931	HYOU1
			284525	28664	SLC9C2
			339416	24786	ANKRD45
			51182	29526	HSPA14
			116835	16193	HSPA12B
			3308	5237	HSPA4
			22824	17041	HSPA4L
CG5374	42649	CCT1	6950	11655	TCP1
			10576	1615	CCT2
			10574	1622	CCT7
			22948	1618	CCT5
			908	1620	CCT6A
			7203	1616	CCT3
			79738	26291	BBS10
			154807	21492	VKORC1L1
			3329	5261	HSPD1
			8195	7108	MKKS
			10693	1621	CCT6B
			10575	1617	CCT4
CG11027	43823	Arf102F	378	655	ARF4
			381	658	ARF5
			375	652	ARF1
			377	654	ARF3
			382	659	ARF6
			100506084	32387	ARL17B
			2239	4452	GPC4
			400	692	ARL1
			373	660	TRIM23
			10123	698	ARL4C
			221079	23052	ARL5B
			84100	13210	ARL6
			80117	22974	ARL14
			132946	23592	ARL9
			10124	695	ARL4A
			115761	24046	ARL11
			390790	31111	ARL5C
			379	656	ARL4D
			26225	696	ARL5A
CG5166	41883	Atx2	11273	31326	ATXN2L
			6311	10555	ATXN2
CG9277	37238	betaTub56D	10383	20771	TUBB4B
			10382	20774	TUBB4A
			203068	20778	TUBB
			347733	30829	TUBB2B
			7280	12412	TUBB2A
			84617	20776	TUBB6
			10381	20772	TUBB3
			81027	16257	TUBB1
			347688	20773	TUBB8
			260334	24983	TUBB8B
			7846	20766	TUBA1A
			56604	12413	TUBB7P
			51175	20775	TUBE1
			84790	20768	TUBA1C
			112714	20765	TUBA3E
			10376	18809	TUBA1B
			7278	12408	TUBA3C
			51174	16811	TUBD1
			51807	12410	TUBA8
			7283	12417	TUBG1
			79861	23534	TUBAL3
			27175	12419	TUBG2
			113457	24071	TUBA3D
			7277	12407	TUBA4A
CG1059	40581	Karybeta3	3843	6402	IPO5
			26953	9851	RANBP6
			79711	19426	IPO4
CG9191	38135	Klp61F	3832	6388	KIF11
			11127	6319	KIF3A
CG6743	34481	Nup107	57122	29914	NUP107
CG11856	43041	Nup358	5903	9848	RANBP2
			653489	32416	RGPD3
			400966	32414	RGPD1
			285190	32417	RGPD4
			729857	32415	RGPD2
			727851	9849	RGPD8
			729540	32419	RGPD6
			5902	9847	RANBP1
			84220	32418	RGPD5
			9648	23218	GCC2
CG6251	36830	Nup62	23636	8066	NUP62
			54830	25960	NUP62CL
			4928	8068	NUP98
			9818	20261	NUP58
			282973	23523	JAKMIP3
CG10198	42816	Nup98-96	4928	8068	NUP98
			23636	8066	NUP62
			9818	20261	NUP58
			57727	15909	NCOA5
CG3320	42524	Rab1	5861	9758	RAB1A
			81876	18370	RAB1B
			441400	23683	RAB1C
			401409	19982	RAB19
			376267	20150	RAB15
			37	92	ACADVL
			27314	9770	RAB30
			5865	9778	RAB3B
			51762	30273	RAB8B
			5872	9762	RAB13
			9545	9779	RAB3D
			10890	9759	RAB10
			4218	7007	RAB8A
			5864	9777	RAB3A
			115827	30269	RAB3C
			83452	16075	RAB33B
			55684	24703	RABL6
			339122	19983	RAB43
			9363	9773	RAB33A
CG5771	42501	Rab11	8766	9760	RAB11A
			9230	9761	RAB11B
			57111	18238	RAB25
			11159	9799	RABL2A
			11158	9800	RABL2B
CG1250	40694	Sec23	10484	10701	SEC23A
			10483	10702	SEC23B
CG9539	33905	Sec61alpha	55176	17702	SEC61A2
			29927	18276	SEC61A1
CG10541	38653	Tektin-C	83659	15534	TEKT1
			146279	26554	TEKT5
			150483	31012	TEKT4
			64518	14293	TEKT3
			27285	11725	TEKT2
CG2275	36057	Jra	3725	6204	JUN
			3727	6206	JUND
			3726	6205	JUNB
			1386	784	ATF2
			11016	792	ATF7
CG12437	44851	raw	6041	10050	RNASEL
CG14217	32948	Tao	57551	29259	TAOK1
			51347	18133	TAOK3
			9344	16835	TAOK2
CG7392	34096	Cka	29966	15720	STRN3
			6801	11424	STRN
			29888	15721	STRN4
			128025	26570	WDR64
CG12244	32257	lic	5608	6846	MAP2K6
			5606	6843	MAP2K3
			6416	6844	MAP2K4
			5604	6840	MAP2K1
			5605	6842	MAP2K2
			646643	34416	SBK2
			5607	6845	MAP2K5
			5609	6847	MAP2K7
			27347	17717	STK39
			100996792		LOC100996792
			10746	6854	MAP3K2
			4215	6855	MAP3K3
			4216	6856	MAP3K4
			4750	7744	NEK1
CG32743	31625	nonC	23049	30045	SMG1
			107984138		LOC107984138
			2475	3942	MTOR
			5591	9413	PRKDC
			5289	8974	PIK3C3
			552900	29488	BOLA2
			5297	8983	PI4KA
			5291	8976	PIK3CB
			5286	8971	PIK3C2A
			8295	12347	TRRAP
			5298	8984	PI4KB
			5288	8973	PIK3C2G
			654483	32479	BOLA2B
			107282092	53563	BOLA2-SMG1P6
			5290	8975	PIK3CA
			545	882	ATR
			5287	8972	PIK3C2B
			5293	8977	PIK3CD
			285590	29242	SH3PXD2B
			9644	23664	SH3PXD2A
			5294	8978	PIK3CG
CG8954	34804	Smg5	23381	24644	SMG5
			9887	16792	SMG7
			23293	17809	SMG6
CG1559	32153	Upf1	5976	9962	UPF1
			85441	30021	HELZ2
			55345	25654	ZGRF1
			23064	445	SETX
			9931	16878	HELZ
			54967	26047	CT55
			1763	2939	DNA2
			3508	5542	IGHMBP2
			54456	7201	MOV10L1
			57169	29271	ZNFX1
			4343	7200	MOV10
CG2253	31724	Upf2	26019	17854	UPF2
CG14981	38459	mge	56993	18002	TOMM22
CG31196	42186	14-3-3epsilon	7531	12851	YWHAE
			7534	12855	YWHAZ
			7529	12849	YWHAB
			10971	12854	YWHAQ
			7533	12853	YWHAH
			2810	10773	SFN
			7532	12852	YWHAG
CG9984	32607	TH1	51497	15934	NELFCD
CG7838	35522	BubR1	699	1148	BUB1
			701	1149	BUB1B
			55806	5172	HR
CG7581	43490	Bub3	9184	1151	BUB3
			8480	9828	RAE1
CG1676	33043	cactin	58509	29938	CACTIN
			91862	30525	MARVELD3
CG1098	40710	Madm	29959	7993	NRBP1
			340371	19339	NRBP2
			102466748	49956	MIR6845
			65125	14540	WNK1
			65266	14544	WNK4
			65267	14543	WNK3
			25778	29043	DSTYK
CG12306	40232	polo	5347	9077	PLK1
			10769	19699	PLK2
			1263	2154	PLK3
			126520	27001	PLK5
			10733	11397	PLK4
			2317	3755	FLNB
CG16944	32007	sesB	291	10990	SLC25A4
			292	10991	SLC25A5
			293	10992	SLC25A6
			83447	25319	SLC25A31
			3458	5438	IFNG
CG1906	43481	alph	5494	9275	PPM1A
			5495	9276	PPM1B
			147699	26845	PPM1N
			9647	19388	PPM1F
			5496	9278	PPM1G
			22843	19322	PPM1E
			57546	30263	PDP2
			151649	28406	PP2D1
			333926	20785	PPM1J
			132160	26506	PPM1M
			57460	18583	PPM1H
			151742	16381	PPM1L
			54704	9279	PDP1
			8493	9277	PPM1D
			10454	18157	TAB1
			160760	30695	PPTC7
			152926	25415	PPM1K
			80895	15566	ILKAP
CG11621	39329	Pi3K68D	5286	8971	PIK3C2A
			5287	8972	PIK3C2B
			5288	8973	PIK3C2G
			5291	8976	PIK3CB
			5290	8975	PIK3CA
			5293	8977	PIK3CD
			5294	8978	PIK3CG
			5289	8974	PIK3C3
			2475	3942	MTOR
			5591	9413	PRKDC
			552900	29488	BOLA2
			5297	8983	PI4KA
			8295	12347	TRRAP
			5298	8984	PI4KB
			654483	32479	BOLA2B
			107282092	53563	BOLA2-SMG1P6
			545	882	ATR
			285590	29242	SH3PXD2B
			9644	23664	SH3PXD2A
			23049	30045	SMG1
CG13570	43958	spag	79657	26151	RPAP3
			10953	15746	TOMM34
CG17520	48448	CkIIalpha	1457	2457	CSNK2A1
			1459	2459	CSNK2A2
			283106	2458	CSNK2A3
			3636	6080	INPPL1
CG15224	32132	CkIIbeta	1460	2460	CSNK2B
			58496	13931	LY6G5B
CG5092	47396	Tor	2475	3942	MTOR
			5591	9413	PRKDC
			23049	30045	SMG1
			3123	4948	HLA-DRB1
			472	795	ATM
			107984138		LOC107984138
			5289	8974	PIK3C3
			552900	29488	BOLA2
			5297	8983	PI4KA
			5291	8976	PIK3CB
			5286	8971	PIK3C2A
			8295	12347	TRRAP
			5298	8984	PI4KB
			5288	8973	PIK3C2G
			654483	32479	BOLA2B
			107282092	53563	BOLA2-SMG1P6
			5290	8975	PIK3CA
			545	882	ATR
			5287	8972	PIK3C2B
			285590	29242	SH3PXD2B
			5293	8977	PIK3CD
			9644	23664	SH3PXD2A
			5294	8978	PIK3CG
CG1972	43506	IntS11	54973	26052	INTS11
			102465435	50171	MIR6727
			51692	2326	CPSF3
			64421	17642	DCLRE1C
			64858	17641	DCLRE1B
			53981	2325	CPSF2
			9937	17660	DCLRE1A
			55756	25592	INTS9
CG32721	31681	NELF-B	25920	24324	NELFB
CG5222	39763	IntS9	55756	25592	INTS9
			64421	17642	DCLRE1C
			64858	17641	DCLRE1B
			51692	2326	CPSF3
			53981	2325	CPSF2
			9937	17660	DCLRE1A
			54973	26052	INTS11
CG5874	42520	Nelf-A	7469	12768	NELFA
			100126332	33689	MIR943
CG5994	38982	Nelf-E	7936	13974	NELFE
			100302242	33925	MIR1236
			54715	18222	RBFOX1
CG4001	36060	Pfk	5213	8877	PFKM
			5211	8876	PFKL
			5214	8878	PFKP
CG9412	47998	rin	10146	30292	G3BP1
			9908	30291	G3BP2
			23082	30025	PPRC1
			10891	9237	PPARGC1A
CG6058	43183	Ald1	230	418	ALDOC
			226	414	ALDOA
			229	417	ALDOB
			112694756		LOC112694756
			2867	4501	FFAR2
CG11583	326206	CG11583	55299	24170	BRIX1
CG1420	43427	Slu7	10569	16939	SLU7
CG1957	43426	Cpsf100	53981	2325	CPSF2
			64421	17642	DCLRE1C
			64858	17641	DCLRE1B
			51692	2326	CPSF3
			9937	17660	DCLRE1A
			54973	26052	INTS11
			55756	25592	INTS9
CG3605	33514	Sf3b2	10992	10769	SF3B2
CG5274	40257	CG5274	79034	21702	C7orf26
CG6197	36514	fand	56949	14089	XAB2
			63897	24076	HEATR6
CG6905	38062	Cdc5	988	1743	CDC5L
			4602	7545	MYB
			6566	10922	SLC16A1
			4603	7547	MYBL1
			9988	14603	DMTF1
			7270	12397	TTF1
			6621	11137	SNAPC4
			4605	7548	MYBL2
CG8241	36561	pea	1659	2749	DHX8
			1665	2738	DHX15
			8449	2739	DHX16
			9785	17211	DHX38
			165545	20410	DQX1
			79665	18018	DHX40
			60625	15861	DHX35
			55760	16717	DHX32
			56919	16718	DHX33
			57647	17210	DHX37
			122402	20122	TDRD9
			54505	15815	DHX29
			64848	24721	YTHDC2
			1660	2750	DHX9
			9704	16719	DHX34
			90957	20086	DHX57
			51538	30246	ZCCHC17
			22907	16716	DHX30
			170506	14410	DHX36
CG3193	31208	crn	51340	15762	CRNKL1
CG4878	36981	eIF3b	8662	3280	EIF3B
			83939	3254	EIF2A
CG8430	36782	Got1	2805	4432	GOT1
			137362	28487	GOT1L1
			2806	4433	GOT2
CG7269	33781	Hel25E	7919	13917	DDX39B
			10212	17821	DDX39A
CG10367	42803	Hmgcr	3156	5006	HMGCR
CG4152	48782	Mtr4	23517	18734	MTREX
			6499	10898	SKIV2L
			164045	20193	HFM1
			10527	9852	IPO7
			55601	25942	DDX60
			10526	9853	IPO8
			91351	26429	DDX60L
CG12396	44391	Nnp-1	23076	23818	RRP1B
			8568	18785	RRP1
CG3127	33461	Pgk	5230	8896	PGK1
			5232	8898	PGK2
CG7070	42620	PyK	5315	9021	PKM
			5313	9020	PKLR
CG8882	33710	eIF3i	8668	3272	EIF3I
CG8276	35552	bin3	56257	20247	MEPCE
			144233	27050	BCDIN3D
CG13399	3772329	Chrac-14	54107	13546	POLE3
			4801	7805	NFYB
CG6694	38968	ZC3H3	23144	28972	ZC3H3
			642843	33632	CPSF4L
			376940	24762	ZC3H6
			84524	30941	ZC3H8
			10898	2327	CPSF4
			23211	17808	ZC3H4
CG4654	36461	Dp	7029	11751	TFDP2
			7027	11749	TFDP1
			51270	24603	TFDP3
CG6474	32762	e(y)1	6880	11542	TAF9
			51616	17306	TAF9B
CG4903	36986	MESR4	51147	19423	ING4
			84289	19421	ING5
			3621	6062	ING1
			3622	6063	ING2
			54556	14587	ING3
			51157	29473	ZNF580
			220929	21029	ZNF438
			63976	14000	PRDM16
			2122	3498	MECOM
			83860	17303	TAF3
CG33554	35483	Nipped-A	8295	12347	TRRAP
			5289	8974	PIK3C3
			2475	3942	MTOR
			5591	9413	PRKDC
			552900	29488	BOLA2
			5297	8983	PI4KA
			5291	8976	PIK3CB
			5286	8971	PIK3C2A
			5298	8984	PI4KB
			5288	8973	PIK3C2G
			654483	32479	BOLA2B
			107282092	53563	BOLA2-SMG1P6
			5290	8975	PIK3CA
			545	882	ATR
			5287	8972	PIK3C2B
			285590	29242	SH3PXD2B
			5293	8977	PIK3CD
			9644	23664	SH3PXD2A
			5294	8978	PIK3CG
			23049	30045	SMG1
CG42277	40879	rn	149076	18079	ZNF362
			170958	29423	ZNF525
			7629	13149	ZNF76
			146050	26673	ZSCAN29
			7745	12983	ZKSCAN8
			26048	23716	ZNF500
			7753	12994	ZNF202
			342357	25677	ZKSCAN2
			285268	24787	ZNF621
			390963	33265	ZNF818P
			55769	13158	ZNF83
			9753	13172	ZSCAN12
			55892	14955	MYNN
			54925	20812	ZSCAN32
			57336	13502	ZNF287
			342945	4929	ZSCAN22
			80108	26138	ZFP2
			105379427	13143	ZNF73P
			7626	13145	ZNF75D
			79692	23640	ZNF322
			360023	24819	ZBTB41
			169834	27271	ZNF883
			147947	25393	ZNF542P
			729944	13148	ZNF75CP
			7741	12978	ZSCAN26
			374899	34032	ZNF829
			7716	12949	VEZF1
			4150	6914	MAZ
			171017	11955	ZNF384
			195828	18320	ZNF367
			342892	27994	ZNF850
CG7471	38565	HDAC1	3065	4852	HDAC1
			3066	4853	HDAC2
			8841	4854	HDAC3
			55869	13315	HDAC8
			9759	14063	HDAC4
			51564	14067	HDAC7
			79885	19086	HDAC11
			83933	18128	HDAC10
			10013	14064	HDAC6
			10014	14068	HDAC5
			9734	14065	HDAC9
CG8815	36382	Sin3A	25942	19353	SIN3A
			23309	19354	SIN3B
CG4817	37767	Ssrp	6749	11327	SSRP1
			93349	25105	SP140L
CG5444	39765	Taf4	6875	11538	TAF4B
			6874	11537	TAF4
CG7752	40351	pzg	56980	13995	PRDM10
			152485	27193	ZNF827
			146542	30489	ZNF688
			7738	12975	ZNF184
			7637	13159	ZNF84
			51427	12887	ZNF107
			92595	28200	ZNF764
			79788	25885	ZNF665
			7652	13175	ZNF99
			7757	12999	ZNF208
			7644	13166	ZNF91
			8427	13076	ZNF282
			55900	13848	ZNF302
			139735	12865	ZFP92
			197407	13114	ZNF48
			115509	25173	ZNF689
			65988	28350	ZNF747
			90338	12948	ZNF160
			84671	16447	ZNF347
			100287226	32464	ZNF729
			162968	23714	ZNF497
			146540	26496	ZNF785
			339318	12971	ZNF181
CG11989	39175	vnc	8260	18704	NAA10
			84779	28125	NAA11
			9027	18069	NAT8
			80218	29533	NAA50
			339983	26742	NAT8L
			51126	15908	NAA20
			122830	19844	NAA30
			79903	25875	NAA60
			57325	15904	KAT14
CG5942	39744	brm	6595	11098	SMARCA2
			6597	11100	SMARCA4
CG8817	33496	lilli	27125	17869	AFF4
			2334	3776	AFF2
			3899	6473	AFF3
			4299	7135	AFF1
			473	9965	RERE
CG18740	41942	mor	6601	11105	SMARCC2
			6599	11104	SMARCC1
			114803	29401	MYSM1
			84954	25934	MPND
CG16983	31016	SkpA	6500	10899	SKP1
CG1782	35998	Uba1	7317	12469	UBA1
			7318	12471	UBA7
			55236	25581	UBA6
			10055	30660	SAE1
			27304	15765	MOCS3
			10054	30661	UBA2
			9039	12470	UBA3
			79876	23230	UBA5
			10533	16935	ATG7
			8883	621	NAE1
CG12276	41532	Aos1	10055	30660	SAE1
			8883	621	NAE1
			27304	15765	MOCS3
			7317	12469	UBA1
			10054	30661	UBA2
			9039	12470	UBA3
			7318	12471	UBA7
			79876	23230	UBA5
			10533	16935	ATG7
			55236	25581	UBA6
CG42641	35176	Rpn3	5709	9560	PSMD3
CG5519	37123	Prp19	27339	17896	PRPF19
CG8392	46058	Prosbeta1	5694	9543	PSMB6
			5698	9546	PSMB9
			5699	9538	PSMB10
CG3018	33226	lwr	7329	12485	UBE2I
			7323	12476	UBE2D3
			7325	12478	UBE2E2
			57448	13516	BIRC6
			55284	25616	UBE2W
			7332	12488	UBE2L3
			7319	12472	UBE2A
			65264	25847	UBE2Z
			3093	4914	UBE2K
			63893	29554	UBE2O
			7324	12477	UBE2E1
			9246	12490	UBE2L6
			997	1734	CDC34
			29089	25009	UBE2T
			148581	28559	UBE2U
			51465	17598	UBE2J1
			7322	12475	UBE2D2
			51619	21647	UBE2D4
			7320	12473	UBE2B
			7326	12482	UBE2G1
			10477	12479	UBE2E3
			27338	17895	UBE2S
			7321	12474	UBE2D1
			54926	19907	UBE2R2
			11065	15937	UBE2C
			7334	12492	UBE2N
CG7619	40388	Rpn10	5710	9561	PSMD4
			266971	23733	PIPSL
CG10938	36951	Prosalpha5	5686	9534	PSMA5
			5684	9532	PSMA3
			143471	22985	PSMA8
			5682	9530	PSMA1
			5685	9533	PSMA4
			5687	9535	PSMA6
			5688	9536	PSMA7
			5683	9531	PSMA2
			5689	9537	PSMB1
			5693	9542	PSMB5
			5695	9544	PSMB7
			5691	9540	PSMB3
			5699	9538	PSMB10
			5696	9545	PSMB8
			122706	31963	PSMB11
			5690	9539	PSMB2
CG7762	40174	Rpn1	5708	9559	PSMD2
CG4494	33981	smt3	6612	11124	SUMO3
			6613	11125	SUMO2
			387082	21181	SUMO4
			7341	12502	SUMO1
			7327	12483	UBE2G2
			84901	25906	NFATC2IP
CG10370	42805	Rpt5	5702	9549	PSMC3
			5706	9553	PSMC6
			5704	9551	PSMC4
			5705	9552	PSMC5
			5700	9547	PSMC1
			5701	9548	PSMC2
CG9712	39881	TSG101	7251	15971	TSG101
			55293	30866	UEVLD
CG7528	44496	Uba2	10054	30661	UBA2
			9039	12470	UBA3
			27304	15765	MOCS3
			7317	12469	UBA1
			7318	12471	UBA7
			79876	23230	UBA5
			10533	16935	ATG7
			10055	30660	SAE1
			55236	25581	UBA6
			8883	621	NAE1
CG15319	43856	nej	2033	3373	EP300
			1387	2348	CREBBP
			100302237	35359	MIR1281
			57634	11958	EP400
			23476	13575	BRD4
			8019	1104	BRD3
			8850	8638	KAT2B
			2648	4201	KAT2A
			11176	962	BAZ2A
			2186	3581	BPTF
			55193	30064	PBRM1
			11177	960	BAZ1A
			10902	19874	BRD8
			29994	963	BAZ2B
			6046	1103	BRD2
			676	1105	BRDT
			9031	961	BAZ1B
CG16908	41189	CG16908	9675	29029	TTI1
CG17153	39375	ssp	345222	33741	MSANTD1
			4792	7797	NFKBIA
CG43707	33601	CG43707	84687	9298	PPP1R9B
			54477	30036	PLEKHA5
			10256	19700	CNKSR1
			55607	14946	PPP1R9A
			160622	18707	GRASP
			9595	9506	CYTIP
			10083	12597	USH1C
			51248	28034	PDZD11
			57120	17643	GOPC
			117583	14446	PARD3B
			84708	6657	LNX1
			222484	20421	LNX2
			143162	28572	FRMPD2
			55333	18955	SYNJ2BP
			25861	16361	WHRN
			100529257	48350	SYNJ2BP-COX16
			9351	11076	SLC9A3R2
			10207	28881	PATJ
			9231	2904	DLG5
			3603	5980	IL16
			23037	18486	PDZD2
			392862	18464	GRID2IP
			9368	11075	SLC9A3R1
			79955	26257	PDZD7
			5174	8821	PDZK1
			23426	18708	GRIP1
			8777	7208	MPDZ
			79849	19891	PDZD3
			56288	16051	PARD3
CG3363	37874	ocm	50945	11600	TBX22
			6911	11605	TBX6
			6913	11594	TBX15
			57057	11598	TBX20
			9096	11595	TBX18
			6910	11604	TBX5
			347853	11593	TBX10
			6909	11597	TBX2
			9496	11603	TBX4
			23269	14010	MGA
			9095	11596	TBX19
			6862	11515	TBXT
			8320	3372	EOMES
			6899	11592	TBX1
			6926	11602	TBX3
			30009	11599	TBX21
			10716	11590	TBR1
CG5859	36886	IntS8	55656	26048	INTS8
CG8211	32745	IntS2	57508	29241	INTS2
CG9591	41674	omd	80789	29352	INTS5
CG18176	39141	defl	25896	24484	INTS7
CG12113	31793	IntS4	92105	25048	INTS4
			644619	22351	INTS4P2
			101929322		LOC101929322
			285905	21925	INTS4P1
CG10080	37462	mahj	9730	30911	DCAF1
CG18398	35155	Tango6	79613	25749	TANGO6
CG30349	35885	CG30349	23160	28945	WDR43
CG31111	318595	CG31111	84897	29551	TBRG1
			8085	7133	KMT2D
			58508	13726	KMT2C
CG4738	34549	Nup160	23279	18017	NUP160
CG9300	40128	CG9300	25926	24557	NOL11
CG9667	40960	CG9667	100534599	42969	ISY1-RAB43
			57461	29201	ISY1
			339122	19983	RAB43
CG9775	40576	CG9775	26097	24511	CHTOP
CG1796	32168	Tango4	5356	9089	PLRG1
CG7357	42145	Odj	85460	29365	ZNF518B
			3104	4930	ZBTB48
			147807	28322	ZNF524
			163087	18609	ZNF383
			63934	28854	ZNF667
			79891	26279	ZNF671
			389114	31930	ZNF662
			286075	27815	ZNF707
			7988	13004	ZNF212
			1877	3121	E4F1
			7552	13128	ZNF711
			149076	18079	ZNF362
			140467	16838	ZNF358
			51545	25017	ZNF581
			55657	26049	ZNF692
			4150	6914	MAZ
			285349	26720	ZNF660
			284390	27614	ZNF763
			63978	14001	PRDM14
			100507290	38705	ZNF865
			8328	4238	GFI1B
			147741	26484	ZNF560
			23528	13075	ZNF281
			7554	13154	ZNF8
CG4294	37579	CG4294	na	na	na
CG10712	40508	Chro	na	na	na
CG1957	43426	Cpsf100	53981	2325	CPSF2
			64421	17642	DCLRE1C
			64858	17641	DCLRE1B
			51692	2326	CPSF3
			9937	17660	DCLRE1A
			54973	26052	INTS11
			55756	25592	INTS9
