# Supplementary material for: The Josephin domain (JD) containing proteins are predicted to bind to the same interactors: Implications for spinocerebellar ataxia type 3 (SCA3) studies using Drosophila melanogaster mutants
Source: Front Mol Neurosci. 2023 Mar 15;16:1140719. doi: 10.3389/fnmol.2023.1140719 (PMC10050893; doi:10.3389/fnmol.2023.1140719)
Supplement: Supplementary file 3 [file Table_3.XLSX]

## Sheet: Folha1 (2)
Supplementary Table 3. Paralogous human genes of the fly modifiers ATXN3 genes identified by Bilen and Bonine 2007, according to DIOPT. * are reported in Vobfeldt et al. 2012; # are reported in Zhang et al. 2010. & represent the genes used to search human orthologs
FlyBase GeneID	Fly GeneID	Fly mame	Human GeneID	HGNCID	Human name
CG5436	42852	Hsp68	3304	5233	HSPA1B
			3312	5241	HSPA8
			3310	5239	HSPA6
			3305	5234	HSPA1L
			3306	5235	HSPA2
			3303	5232	HSPA1A
			3309	5238	HSPA5
			3313	5244	HSPA9
			6782	11375	HSPA13
			3311	5240	HSPA7
			137814	32940	NKX2-6
			10808	16969	HSPH1
			259217	19022	HSPA12A
			10525	16931	HYOU1
			284525	28664	SLC9C2
			339416	24786	ANKRD45
			51182	29526	HSPA14
			116835	16193	HSPA12B
			3308	5237	HSPA4
			22824	17041	HSPA4L
CG8448	36797	mrj	3300	5228	DNAJB2
			10049	14888	DNAJB6
			150353	24986	DNAJB7
			165721	23699	DNAJB8
			414061	32397	DNAJB3
			11080	14886	DNAJB4
			55466	14885	DNAJA4
			80331	16235	DNAJC5
			5611	9439	DNAJC3
			202052	28429	DNAJC18
			374407	30718	DNAJB13
			120526	26979	DNAJC24
			51726	14889	DNAJB11
			552891	37501	DNAJC25-GNG10
			79982	25881	DNAJB14
			3301	5229	DNAJA1
			3337	5270	DNAJB1
			79962	25802	DNAJC22
			23341	29157	DNAJC16
			548645	34187	DNAJC25
			4189	6968	DNAJB9
			54431	24637	DNAJC10
			85479	24138	DNAJC5B
			9093	11808	DNAJA3
			285126	24844	DNAJC5G
			134218	27030	DNAJC21
			25822	14887	DNAJB5
			55735	25570	DNAJC11
			10294	14884	DNAJA2
			54788	14891	DNAJB12
			7266	12392	DNAJC7
CG14207	32955	CG14207	1409	2388	CRYAA
			3315	5246	HSPB1
			1410	2389	CRYAB
			102724652	51901	CRYAA2
			3316	5247	HSPB2
			26353	30171	HSPB8
			8988	5248	HSPB3
			126393	26511	HSPB6
			94086	30589	HSPB9
			27129	5249	HSPB7
			100528019	41996	HSPB2-C11orf52
CG5486	38644	Usp47	55031	20076	USP47
			11274	12616	USP18
			57646	12625	USP28
			29761	12624	USP25
			373856	20070	USP41
			7874	12630	USP7
			55230	20069	USP40
			23358	12623	USP24
			84196	18533	USP48
			8239	12632	USP9X
			9736	20066	USP34
CG8209	38888	CG8209	51035	18402	UBXN1
			23190	14860	UBXN4
CG10372	35129	Faf2	23197	24666	FAF2
			7993	30307	UBXN8
			11124	3578	FAF1
CG11033	41090	Kdm2	22992	13606	KDM2A
			84678	13610	KDM2B
			54620	25300	FBXL19
			5253	8920	PHF2
			102465665	50006	MIR7107
			26231	13605	LRRC29
			146330	14150	FBXL16
			23133	20672	PHF8
			162517	28565	FBXO39
			79176	28155	FBXL15
			26235	13601	FBXL4
			80853	22224	KDM7A
			64839	13615	FBXL17
			26233	13603	FBXL6
			283807	27537	FBXL22
			222235	21658	FBXL13
			144699	28624	FBXL14
			23194	13604	FBXL7
			26224	13599	FBXL3
			54850	13611	FBXL12
			196394	27281	AMN1
CG11172	32321	NFAT	10725	7774	NFAT5
			4775	7777	NFATC3
			4773	7776	NFATC2
			4776	7778	NFATC4
			4772	7775	NFATC1
CG11371	33161	dbr	na	na	na
CG42396 (CG1624)	44653	wech	131405	32669	TRIM71
			10612	10064	TRIM3
			23321	15974	TRIM2
			378884	21576	NHLRC1
			388591	32947	RNF207
			727800	25420	RNF208
			80263	19018	TRIM45
			22954	16380	TRIM32
			387921	33751	NHLRC3
			220441	26811	RNF152
			81844	19028	TRIM56
CG1691	32009	Imp	10644	28867	IGF2BP2
			10643	28868	IGF2BP3
			10642	28866	IGF2BP1
			100500888	38893	MIR3940
			57060	8652	PCBP4
			54039	8651	PCBP3
			8939	4005	FUBP3
			4857	7886	NOVA1
			5093	8647	PCBP1
			5094	8648	PCBP2
			8880	4004	FUBP1
CG5009	37028	CG5009	51	119	ACOX1
			8309	120	ACOX2
			10267	9843	RAMP1
			35	90	ACADS
			33	88	ACADL
			36	91	ACADSB
			28976	21497	ACAD9
			34	89	ACADM
			2639	4189	GCDH
			27034	87	ACAD8
			37	92	ACADVL
			55289	25621	ACOXL
			8310	121	ACOX3
			3712	6186	IVD
CG10578* #	38643	DnaJ-1	25822	14887	DNAJB5
			11080	14886	DNAJB4
			3337	5270	DNAJB1
			374407	30718	DNAJB13
			3300	5228	DNAJB2
			79982	25881	DNAJB14
			10049	14888	DNAJB6
			150353	24986	DNAJB7
			165721	23699	DNAJB8
			54788	14891	DNAJB12
			55466	14885	DNAJA4
			80331	16235	DNAJC5
			5611	9439	DNAJC3
			202052	28429	DNAJC18
			120526	26979	DNAJC24
			51726	14889	DNAJB11
			552891	37501	DNAJC25-GNG10
			3301	5229	DNAJA1
			79962	25802	DNAJC22
			23341	29157	DNAJC16
			548645	34187	DNAJC25
			4189	6968	DNAJB9
			54431	24637	DNAJC10
			85479	24138	DNAJC5B
			9093	11808	DNAJA3
			285126	24844	DNAJC5G
			134218	27030	DNAJC21
			55735	25570	DNAJC11
			10294	14884	DNAJA2
			7266	12392	DNAJC7
CG13387*	34167	emb	7514	12825	XPO1
			57510	17675	XPO5
			23214	19733	XPO6
CG4599*	34984	Tpr2	7266	12392	DNAJC7
			5611	9439	DNAJC3
			285126	24844	DNAJC5G
			134218	27030	DNAJC21
			84277	16410	DNAJC30
			11080	14886	DNAJB4
			55466	14885	DNAJA4
			80331	16235	DNAJC5
			3300	5228	DNAJB2
			202052	28429	DNAJC18
			374407	30718	DNAJB13
			120526	26979	DNAJC24
			51726	14889	DNAJB11
			552891	37501	DNAJC25-GNG10
			79982	25881	DNAJB14
			3301	5229	DNAJA1
			3337	5270	DNAJB1
			79962	25802	DNAJC22
			23341	29157	DNAJC16
			548645	34187	DNAJC25
			4189	6968	DNAJB9
			54431	24637	DNAJC10
			85479	24138	DNAJC5B
			10049	14888	DNAJB6
			9093	11808	DNAJA3
			165721	23699	DNAJB8
			150353	24986	DNAJB7
			25822	14887	DNAJB5
			55735	25570	DNAJC11
			10294	14884	DNAJA2
			54788	14891	DNAJB12
CG8815#	36382	Sin3A	25942	19353	SIN3A
			23309	19354	SIN3B
CG11700&	31564	CG11700	7314	12463	UBB
			6233	10417	RPS27A
			7311	12458	UBA52
			7316	12468	UBC
			8266	12505	UBL4A
			50613	12510	UBQLN3
			56893	1237	UBQLN4
			164153	32309	UBL4B
			8638	8090	OASL
			29978	12509	UBQLN2
			9636	4053	ISG15
			29979	12508	UBQLN1
			5886	9812	RAD23A
			4738	7732	NEDD8
			10537	18795	UBD
			5887	9813	RAD23B
			93550	23504	ZFAND4
			84993	28221	UBL7
			100528064	39551	NEDD8-MDP1
			2197	3597	FAU
			143630	28294	UBQLNL
CG43782*&	39018	orb2	132864	21745	CPEB2
			80315	21747	CPEB4
			22849	21746	CPEB3
			55852	30884	TEX2
			64506	21744	CPEB1
