# Supplementary material for: The Josephin domain (JD) containing proteins are predicted to bind to the same interactors: Implications for spinocerebellar ataxia type 3 (SCA3) studies using Drosophila melanogaster mutants
Source: Front Mol Neurosci. 2023 Mar 15;16:1140719. doi: 10.3389/fnmol.2023.1140719 (PMC10050893; doi:10.3389/fnmol.2023.1140719)
Supplement: Supplementary file 4 [file Table_4.XLSX]

## Sheet: Sheet1
Supplementary Table 4. Human ataxin-3 interactome according to EvoPPI3. Proteins analysed using the in-silico methodology are marked with a +. Those that do not produce results, either because I-TASSER size restrictions, CPORT, or HADDOCK error, are marked with a, b, c, respectively.
GeneID	Symbol	Name
31	ACACA	acetyl-CoA carboxylase alpha
81	ACTN4	actinin alpha 4
87	ACTN1	actinin alpha 1
142	PARP1	poly(ADP-ribose) polymerase 1
191	AHCY	adenosylhomocysteinase
226	ALDOA	aldolase, fructose-bisphosphate A
328	APEX1	apurinic/apyrimidinic endodeoxyribonuclease 1
329	BIRC2	baculoviral IAP repeat containing 2
372	ARCN1	archain 1
439	GET3	guided entry of tail-anchored proteins factor 3, ATPase
476	ATP1A1	ATPase Na+/K+ transporting subunit alpha 1
498	ATP5F1A	ATP synthase F1 subunit alpha
506	ATP5F1B	ATP synthase F1 subunit beta
509	ATP5F1C	ATP synthase F1 subunit gamma
515	ATP5PB	ATP synthase peripheral stalk-membrane subunit b
539	ATP5PO	ATP synthase peripheral stalk subunit OSCP
705	BYSL	bystin like
708	C1QBP	complement C1q binding protein
790	CAD	carbamoyl-phosphate synthetase 2, aspartate transcarbamylase, and dihydroorotase
823	CAPN1	calpain 1
840	CASP7	caspase 7
908	CCT6A	chaperonin containing TCP1 subunit 6A
1072	CFL1	cofilin 1
1111	CHEK1	checkpoint kinase 1
1152	CKB	creatine kinase B
1213	CLTC	clathrin heavy chain
1314	COPA	COPI coat complex subunit alpha
1434	CSE1L	chromosome segregation 1 like
1537	CYC1	cytochrome c1
1615	DARS1	aspartyl-tRNA synthetase 1
1629	DBT	dihydrolipoamide branched chain transacylase E2
1642	DDB1	damage specific DNA binding protein 1
1656	DDX6	DEAD-box helicase 6
1738	DLD	dihydrolipoamide dehydrogenase
1743	DLST	dihydrolipoamide S-succinyltransferase
1778	DYNC1H1	dynein cytoplasmic 1 heavy chain 1
1828	DSG1	desmoglein 1
1832	DSP	desmoplakin
1933	EEF1B2	eukaryotic translation elongation factor 1 beta 2
1936	EEF1D	eukaryotic translation elongation factor 1 delta
1937	EEF1G	eukaryotic translation elongation factor 1 gamma
1938	EEF2	eukaryotic translation elongation factor 2
1981	EIF4G1	eukaryotic translation initiation factor 4 gamma 1
2023	ENO1	enolase 1
2058	EPRS1	glutamyl-prolyl-tRNA synthetase 1
2194	FASN	fatty acid synthase
2316	FLNA	filamin A
2597	GAPDH	glyceraldehyde-3-phosphate dehydrogenase
2618	GART	phosphoribosylglycinamide formyltransferase, phosphoribosylglycinamide synthetase, phosphoribosylaminoimidazole synthetase
2969	GTF2I	general transcription factor IIi
3029	HAGH	hydroxyacylglutathione hydrolase
3064	HTT	huntingtin
3181	HNRNPA2B1	heterogeneous nuclear ribonucleoprotein A2/B1
3190	HNRNPK	heterogeneous nuclear ribonucleoprotein K
3191	HNRNPL	heterogeneous nuclear ribonucleoprotein L
3192	HNRNPU	heterogeneous nuclear ribonucleoprotein U
3276	PRMT1	protein arginine methyltransferase 1
3304	HSPA1B	heat shock protein family A (Hsp70) member 1B
3305	HSPA1L	heat shock protein family A (Hsp70) member 1 like
3309	HSPA5	heat shock protein family A (Hsp70) member 5
3310	HSPA6	heat shock protein family A (Hsp70) member 6
3313	HSPA9	heat shock protein family A (Hsp70) member 9
3315	HSPB1	heat shock protein family B (small) member 1
3326	HSP90AB1	heat shock protein 90 alpha family class B member 1
3329	HSPD1	heat shock protein family D (Hsp60) member 1
3336	HSPE1	heat shock protein family E (Hsp10) member 1
3376	IARS1	isoleucyl-tRNA synthetase 1
3615	IMPDH2	inosine monophosphate dehydrogenase 2
3735	KARS1	lysyl-tRNA synthetase 1
3837	KPNB1	karyopherin subunit beta 1
3849	KRT2	keratin 2
3910	LAMA4	laminin subunit alpha 4
3920	LAMP2	lysosomal associated membrane protein 2
3921	RPSA	ribosomal protein SA
3945	LDHB	lactate dehydrogenase B
3980	LIG3	DNA ligase 3
4085	MAD2L1	mitotic arrest deficient 2 like 1
4141	MARS1	methionyl-tRNA synthetase 1
4282	MIF	macrophage migration inhibitory factor
4287	ATXN3	ataxin 3
4627	MYH9	myosin heavy chain 9
4628	MYH10	myosin heavy chain 10
4670	HNRNPM	heterogeneous nuclear ribonucleoprotein M
4673	NAP1L1	nucleosome assembly protein 1 like 1
4830	NME1	NME/NM23 nucleoside diphosphate kinase 1
4841	NONO	non-POU domain containing octamer binding
4869	NPM1	nucleophosmin 1
4967	OGDH	oxoglutarate dehydrogenase
5052	PRDX1	peroxiredoxin 1
5091	PC	pyruvate carboxylase
5093	PCBP1	poly(rC) binding protein 1
5110	PCMT1	protein-L-isoaspartate (D-aspartate) O-methyltransferase
5216	PFN1	profilin 1
5230	PGK1	phosphoglycerate kinase 1
5245	PHB1	prohibitin 1
5315	PKM	pyruvate kinase M1/2
5430	POLR2A	RNA polymerase II subunit A
5478	PPIA	peptidylprolyl isomerase A
5591	PRKDC	protein kinase, DNA-activated, catalytic subunit
5682	PSMA1	proteasome 20S subunit alpha 1
5685	PSMA4	proteasome 20S subunit alpha 4
5686	PSMA5	proteasome 20S subunit alpha 5
5687	PSMA6	proteasome 20S subunit alpha 6
5689	PSMB1	proteasome 20S subunit beta 1
5690	PSMB2	proteasome 20S subunit beta 2
5692	PSMB4	proteasome 20S subunit beta 4
5693	PSMB5	proteasome 20S subunit beta 5
5694	PSMB6	proteasome 20S subunit beta 6
5700	PSMC1	proteasome 26S subunit, ATPase 1
5701	PSMC2	proteasome 26S subunit, ATPase 2
5702	PSMC3	proteasome 26S subunit, ATPase 3
5704	PSMC4	proteasome 26S subunit, ATPase 4
5706	PSMC6	proteasome 26S subunit, ATPase 6
5707	PSMD1	proteasome 26S subunit, non-ATPase 1
5708	PSMD2	proteasome 26S subunit ubiquitin receptor, non-ATPase 2
5709	PSMD3	proteasome 26S subunit, non-ATPase 3
5717	PSMD11	proteasome 26S subunit, non-ATPase 11
5718	PSMD12	proteasome 26S subunit, non-ATPase 12
5719	PSMD13	proteasome 26S subunit, non-ATPase 13
5727	PTCH1	patched 1
5901	RAN	RAN, member RAS oncogene family
5902	RANBP1	RAN binding protein 1
5917	RARS1	arginyl-tRNA synthetase 1
5928	RBBP4	RB binding protein 4, chromatin remodeling factor
5970	RELA	RELA proto-oncogene, NF-kB subunit
6117	RPA1	replication protein A1
6118	RPA2	replication protein A2
6119	RPA3	replication protein A3
6138	RPL15	ribosomal protein L15
6169	RPL38	ribosomal protein L38
6184	RPN1	ribophorin I
6187	RPS2	ribosomal protein S2
6188	RPS3	ribosomal protein S3
6189	RPS3A	ribosomal protein S3A
6191	RPS4X	ribosomal protein S4 X-linked
6194	RPS6	ribosomal protein S6
6202	RPS8	ribosomal protein S8
6203	RPS9	ribosomal protein S9
6206	RPS12	ribosomal protein S12
6207	RPS13	ribosomal protein S13
6208	RPS14	ribosomal protein S14
6210	RPS15A	ribosomal protein S15a
6217	RPS16	ribosomal protein S16
6223	RPS19	ribosomal protein S19
6224	RPS20	ribosomal protein S20
6232	RPS27	ribosomal protein S27
6279	S100A8	S100 calcium binding protein A8
6301	SARS1	seryl-tRNA synthetase 1
6407	SEMG2	semenogelin 2
6421	SFPQ	splicing factor proline and glutamine rich
6510	SLC1A5	solute carrier family 1 member 5
6633	SNRPD2	small nuclear ribonucleoprotein D2 polypeptide
6634	SNRPD3	small nuclear ribonucleoprotein D3 polypeptide
6742	SSBP1	single stranded DNA binding protein 1
6748	SSR4	signal sequence receptor subunit 4
6874	TAF4	TATA-box binding protein associated factor 4
6950	TCP1	t-complex 1
7001	PRDX2	peroxiredoxin 2
7086	TKT	transketolase
7167	TPI1	triosephosphate isomerase 1
7184	HSP90B1	heat shock protein 90 beta family member 1
7189	TRAF6	TNF receptor associated factor 6
7203	CCT3	chaperonin containing TCP1 subunit 3
7266	DNAJC7	DnaJ heat shock protein family (Hsp40) member C7
7277	TUBA4A	tubulin alpha 4a
7295	TXN	thioredoxin
7407	VARS1	valyl-tRNA synthetase 1
7431	VIM	vimentin
7514	XPO1	exportin 1
7520	XRCC5	X-ray repair cross complementing 5
7531	YWHAE	tyrosine 3-monooxygenase/tryptophan 5-monooxygenase activation protein epsilon
7874	USP7	ubiquitin specific peptidase 7
7917	BAG6	BAG cochaperone 6
7965	AIMP2	aminoacyl tRNA synthetase complex interacting multifunctional protein 2
8022	LHX3	LIM homeobox 3
8266	UBL4A	ubiquitin like 4A
8402	SLC25A11	solute carrier family 25 member 11
8443+	GNPAT	glyceronephosphate O-acyltransferase
8451	CUL4A	cullin 4A
8454	CUL1	cullin 1
8471	IRS4	insulin receptor substrate 4
8607	RUVBL1	RuvB like AAA ATPase 1
8661	EIF3A	eukaryotic translation initiation factor 3 subunit A
8773	SNAP23	synaptosome associated protein 23
8813	DPM1	dolichyl-phosphate mannosyltransferase subunit 1, catalytic
8826	IQGAP1	IQ motif containing GTPase activating protein 1
9093	DNAJA3	DnaJ heat shock protein family (Hsp40) member A3
9131	AIFM1	apoptosis inducing factor mitochondria associated 1
9314	KLF4	KLF transcription factor 4
9343	EFTUD2	elongation factor Tu GTP binding domain containing 2
9349	RPL23	ribosomal protein L23
9500	MAGED1	MAGE family member D1
9529	BAG5	BAG cochaperone 5
9532	BAG2	BAG cochaperone 2
9551	ATP5MF	ATP synthase membrane subunit f
9747	TCAF1	TRPM8 channel associated factor 1
9861	PSMD6	proteasome 26S subunit, non-ATPase 6
9927	MFN2	mitofusin 2
10075	HUWE1	HECT, UBA and WWE domain containing E3 ubiquitin protein ligase 1
10121	ACTR1A	actin related protein 1A
10130	PDIA6	protein disulfide isomerase family A member 6
10134	BCAP31	B cell receptor associated protein 31
10155	TRIM28	tripartite motif containing 28
10213	PSMD14	proteasome 26S subunit, non-ATPase 14
10294	DNAJA2	DnaJ heat shock protein family (Hsp40) member A2
10314	LANCL1	LanC like glutathione S-transferase 1
10342	TFG	trafficking from ER to golgi regulator
10381	TUBB3	tubulin beta 3 class III
10382	TUBB4A	tubulin beta 4A class IVa
10383	TUBB4B	tubulin beta 4B class IVb
10399	RACK1	receptor for activated C kinase 1
10422	UBAC1	UBA domain containing 1
10456	HAX1	HCLS1 associated protein X-1
10527	IPO7	importin 7
10540	DCTN2	dynactin subunit 2
10549	PRDX4	peroxiredoxin 4
10574	CCT7	chaperonin containing TCP1 subunit 7
10575	CCT4	chaperonin containing TCP1 subunit 4
10576	CCT2	chaperonin containing TCP1 subunit 2
10594	PRPF8	pre-mRNA processing factor 8
10606	PAICS	phosphoribosylaminoimidazole carboxylase and phosphoribosylaminoimidazolesuccinocarboxamide synthase
10694	CCT8	chaperonin containing TCP1 subunit 8
10787	NCKAP1	NCK associated protein 1
10935	PRDX3	peroxiredoxin 3
10945	KDELR1	KDEL endoplasmic reticulum protein retention receptor 1
10946	SF3A3	splicing factor 3a subunit 3
10963	STIP1	stress induced phosphoprotein 1
10985	GCN1	GCN1 activator of EIF2AK4
10992	SF3B2	splicing factor 3b subunit 2
11273	ATXN2L	ataxin 2 like
11331	PHB2	prohibitin 2
11337	GABARAP	GABA type A receptor-associated protein
22948	CCT5	chaperonin containing TCP1 subunit 5
23020	SNRNP200	small nuclear ribonucleoprotein U5 subunit 200
23191	CYFIP1	cytoplasmic FMR1 interacting protein 1
23193	GANAB	glucosidase II alpha subunit
23197	FAF2	Fas associated factor family member 2
23304	UBR2	ubiquitin protein ligase E3 component n-recognin 2
23450	SF3B3	splicing factor 3b subunit 3
23451	SF3B1	splicing factor 3b subunit 1
26227	PHGDH	phosphoglycerate dehydrogenase
29927	SEC61A1	SEC61 translocon subunit alpha 1
29968	PSAT1	phosphoserine aminotransferase 1
51144	HSD17B12	hydroxysteroid 17-beta dehydrogenase 12
51441	YTHDF2	YTH N6-methyladenosine RNA binding protein 2
51495	HACD3	3-hydroxyacyl-CoA dehydratase 3
51520	LARS1	leucyl-tRNA synthetase 1
51608	GET4	guided entry of tail-anchored proteins factor 4
51637	RTRAF	RNA transcription, translation and transport factor
51639	SF3B6	splicing factor 3b subunit 6
55215	FANCI	FA complementation group I
55658	RNF126	ring finger protein 126
55660	PRPF40A	pre-mRNA processing factor 40 homolog A
55740	ENAH	ENAH actin regulator
55768	NGLY1	N-glycanase 1
56616	DIABLO	diablo IAP-binding mitochondrial protein
57532	NUFIP2	nuclear FMR1 interacting protein 2
58517	RBM25	RNA binding motif protein 25
79568	MAIP1	matrix AAA peptidase interacting protein 1
79892	MCMBP	minichromosome maintenance complex binding protein
80273	GRPEL1	GrpE like 1, mitochondrial
83889	WDR87	WD repeat domain 87
84271	POLDIP3	DNA polymerase delta interacting protein 3
84557	MAP1LC3A	microtubule associated protein 1 light chain 3 alpha
84790	TUBA1C	tubulin alpha 1c
92609	TIMM50	translocase of inner mitochondrial membrane 50
124801	LSM12	LSM12 homolog
154796	AMOT	angiomotin
192111	PGAM5	PGAM family member 5, mitochondrial serine/threonine protein phosphatase
254170	FBXO33	F-box protein 33
347688	TUBB8	tubulin beta 8 class VIII
348262	MCRIP1	MAPK regulated corepressor interacting protein 1
440738	MAP1LC3C	microtubule associated protein 1 light chain 3 gamma
10013+	HDAC6	histone deacetylase 6
100287932+	TIMM23	translocase of inner mitochondrial membrane 23
10059+	DNM1L	dynamin 1 like
1019+	CDK4	cyclin dependent kinase 4
10212+	DDX39A	DExD-box helicase 39A
1026+	CDKN1A	cyclin dependent kinase inhibitor 1A
10273+	STUB1	STIP1 homology and U-box containing protein 1
10277+b	UBE4B	ubiquitination factor E4B
10797+	MTHFD2	methylenetetrahydrofolate dehydrogenase (NADP+ dependent) 2, methenyltetrahydrofolate cyclohydrolase
10808+	HSPH1	heat shock protein family H (Hsp110) member 1
10892+	MALT1	MALT1 paracaspase
10999+	SLC27A4	solute carrier family 27 member 4
112724+	RDH13	retinol dehydrogenase 13
11284+	PNKP	polynucleotide kinase 3'-phosphatase
117584+	RFFL	ring finger and FYVE like domain containing E3 ubiquitin protein ligase
119559+	SFXN4	sideroflexin 4
121536+	AEBP2	AE binding protein 2
1385+	CREB1	cAMP responsive element binding protein 1
1387+a	CREBBP	CREB binding protein
1460+	CSNK2B	casein kinase 2 beta
1468+	SLC25A10	solute carrier family 25 member 10
1785+	DNM2	dynamin 2
200205+	IBA57	iron-sulfur cluster assembly factor IBA57
203068+	TUBB	tubulin beta class I
2033+a	EP300	E1A binding protein p300
2130+	EWSR1	EWS RNA binding protein 1
22824+	HSPA4L	heat shock protein family A (Hsp70) member 4 like
23011+	RAB21	RAB21, member RAS oncogene family
23295+	MGRN1	mahogunin ring finger 1
23464+	GCAT	glycine C-acetyltransferase
23597+	ACOT9	acyl-CoA thioesterase 9
23647+	ARFIP2	ADP ribosylation factor interacting protein 2
2547+	XRCC6	X-ray repair cross complementing 6
267+	AMFR	autocrine motility factor receptor
27005+	USP21	ubiquitin specific peptidase 21
27146+	FAM184B	family with sequence similarity 184 member B
27338+	UBE2S	ubiquitin conjugating enzyme E2 S
292+	SLC25A5	solute carrier family 25 member 5
293+	SLC25A6	solute carrier family 25 member 6
2932+	GSK3B	glycogen synthase kinase 3 beta
29979+	UBQLN1	ubiquilin 1
310+	ANXA7	annexin A7
3105+	HLA-A	major histocompatibility complex, class I, A
3300+	DNAJB2	DnaJ heat shock protein family (Hsp40) member B2
3301+	DNAJA1	DnaJ heat shock protein family (Hsp40) member A1
3303+	HSPA1A	heat shock protein family A (Hsp70) member 1A
3308+	HSPA4	heat shock protein family A (Hsp70) member 4
3312+	HSPA8	heat shock protein family A (Hsp70) member 8
3320+	HSP90AA1	heat shock protein 90 alpha family class A member 1
337867+	UBAC2	UBA domain containing 2
3420+	IDH3B	isocitrate dehydrogenase (NAD(+)) 3 non-catalytic subunit beta
351+	APP	amyloid beta precursor protein
373863+	DND1	DND microRNA-mediated repression inhibitor 1
387522+	PEDS1-UBE2V1	PEDS1-UBE2V1 readthrough
387990+	TOMM20L	translocase of outer mitochondrial membrane 20 like
391+	RHOG	ras homolog family member G
396+	ARHGDIA	Rho GDP dissociation inhibitor alpha
41+	ASIC1	acid sensing ion channel subunit 1
414919+	C8orf82	chromosome 8 open reading frame 82
4214+a	MAP3K1	mitogen-activated protein kinase kinase kinase 1
4303+	FOXO4	forkhead box O4
4697+	NDUFA4	NDUFA4 mitochondrial complex associated
47+	ACLY	ATP citrate lyase
4702+	NDUFA8	NADH:ubiquinone oxidoreductase subunit A8
4738+	NEDD8	NEDD8 ubiquitin like modifier
4792+	NFKBIA	NFKB inhibitor alpha
493856+	CISD2	CDGSH iron sulfur domain 2
5071+	PRKN	parkin RBR E3 ubiquitin protein ligase
51115+	RMDN1	regulator of microtubule dynamics 1
51170+	HSD17B11	hydroxysteroid 17-beta dehydrogenase 11
51773+b	RSF1	remodeling and spacing factor 1
5250+	SLC25A3	solute carrier family 25 member 3
5371+	PML	PML nuclear body scaffold
54499+	TMCO1	transmembrane and coiled-coil domains 1
54708+	MARCHF5	membrane associated ring-CH-type finger 5
55742+	PARVA	parvin alpha
56052+	ALG1	ALG1 chitobiosyldiphosphodolichol beta-mannosyltransferase
56159+	TEX11	testis expressed 11
5631+	PRPS1	phosphoribosyl pyrophosphate synthetase 1
5705+	PSMC5	proteasome 26S subunit, ATPase 5
5710+	PSMD4	proteasome 26S subunit ubiquitin receptor, non-ATPase 4
5713+	PSMD7	proteasome 26S subunit, non-ATPase 7
57154+	SMURF1	SMAD specific E3 ubiquitin protein ligase 1
57159+	TRIM54	tripartite motif containing 54
57472+	CNOT6	CCR4-NOT transcription complex subunit 6
57662+c	CAMSAP3	calmodulin regulated spectrin associated protein family member 3
5886+	RAD23A	RAD23 homolog A, nucleotide excision repair protein
5887+	RAD23B	RAD23 homolog B, nucleotide excision repair protein
598+	BCL2L1	BCL2 like 1
6128+	RPL6	ribosomal protein L6
6175+	RPLP0	ribosomal protein lateral stalk subunit P0
6195+	RPS6KA1	ribosomal protein S6 kinase A1
6383+	SDC2	syndecan 2
6389+	SDHA	succinate dehydrogenase complex flavoprotein subunit A
6390+	SDHB	succinate dehydrogenase complex iron sulfur subunit B
64219+	PJA1	praja ring finger ubiquitin ligase 1
6520+	SLC3A2	solute carrier family 3 member 2
65260+	COA7	cytochrome c oxidase assembly factor 7
6566+	SLC16A1	solute carrier family 16 member 1
6576+	SLC25A1	solute carrier family 25 member 1
6717+	SRI	sorcin
7083+	TK1	thymidine kinase 1
7157+	TP53	tumor protein p53
7186+	TRAF2	TNF receptor associated factor 2
7314+	UBB	ubiquitin B
7316+	UBC	ubiquitin C
7317+	UBA1	ubiquitin like modifier activating enzyme 1
7326+	UBE2G1	ubiquitin conjugating enzyme E2 G1
7332+	UBE2L3	ubiquitin conjugating enzyme E2 L3
7334+	UBE2N	ubiquitin conjugating enzyme E2 N
7335+	UBE2V1	ubiquitin conjugating enzyme E2 V1
7341+	SUMO1	small ubiquitin like modifier 1
7415+	VCP	valosin containing protein
7846+	TUBA1A	tubulin alpha 1a
78990+	OTUB2	OTU deubiquitinase, ubiquitin aldehyde binding 2
79751+	SLC25A22	solute carrier family 25 member 22
79888+	LPCAT1	lysophosphatidylcholine acyltransferase 1
80262+	PHAF1	phagosome assembly factor 1
81929+	SEH1L	SEH1 like nucleoporin
821+	CANX	calnexin
824+	CAPN2	calpain 2
834+	CASP1	caspase 1
836+	CASP3	caspase 3
83737+c	ITCH	itchy E3 ubiquitin protein ligase
83892+	KCTD10	potassium channel tetramerization domain containing 10
83932+	SPRTN	SprT-like N-terminal domain
84263+	HSDL2	hydroxysteroid dehydrogenase like 2
84447+	SYVN1	synoviolin 1
84675+	TRIM55	tripartite motif containing 55
84676+	TRIM63	tripartite motif containing 63
84722+	PSRC1	proline and serine rich coiled-coil 1
84986+	ARHGAP19	Rho GTPase activating protein 19
8569+	MKNK1	MAPK interacting serine/threonine kinase 1
8678	BECN1	beclin 1
871+	SERPINH1	serpin family H member 1
8841+	HDAC3	histone deacetylase 3
8850+	KAT2B	lysine acetyltransferase 2B
8878+	SQSTM1	sequestosome 1
8975+	USP13	ubiquitin specific peptidase 13
9001+	HAP1	huntingtin associated protein 1
90550+	MCU	mitochondrial calcium uniporter
91942+	NDUFAF2	NADH:ubiquinone oxidoreductase complex assembly factor 2
92667+	MGME1	mitochondrial genome maintenance exonuclease 1
9274+	BCL7C	BAF chromatin remodeling complex subunit BCL7C
9463+	PICK1	protein interacting with PRKCA 1
9524+	TECR	trans-2,3-enoyl-CoA reductase
9531+	BAG3	BAG cochaperone 3
9611+a	NCOR1	nuclear receptor corepressor 1
9656+a	MDC1	mediator of DNA damage checkpoint 1
9894+	TELO2	telomere maintenance 2
