# Supplementary material for: The Josephin domain (JD) containing proteins are predicted to bind to the same interactors: Implications for spinocerebellar ataxia type 3 (SCA3) studies using Drosophila melanogaster mutants
Source: Front Mol Neurosci. 2023 Mar 15;16:1140719. doi: 10.3389/fnmol.2023.1140719 (PMC10050893; doi:10.3389/fnmol.2023.1140719)
Supplement: Supplementary file 5 [file Table_5.XLSX]

## Sheet: Folha1
Supplementary Table 5. Paralogous human genes of the L1 fly genes identified in EvpPPI as interactors of Drosophila Josephin-like protein (CG3781, 31560). Stars indicate Ataxin-3 interactors reported in EvoPPI3.
FlyBase GeneID	Fly GeneID	Fly mame	Human GeneID	Human name
CG15862	36041	Pka-R2	5576	PRKAR2A
			5577	PRKAR2B
			5575	PRKAR1B
			5573	PRKAR1A
			375775	PNPLA7
			10908	PNPLA6
			5592	PRKG1
			5593	PRKG2
			140894	CNBD2
CG8455	34116	PGAP5	65258	MPPE1
CG42236	36102	RanBPM	10048	RANBP9
			57610	RANBP10
			84926	SPRYD3
CG2830	48572	Hsp60B	3329*	HSPD1
			22948*	CCT5
			10576*	CCT2
			6950*	TCP1
			908*	CCT6A
			7203*	CCT3
			79738	BBS10
			10574*	CCT7
			154807	VKORC1L1
			10693	CCT6B
			8195	MKKS
			10575*	CCT4
