# Supplementary material for: The Josephin domain (JD) containing proteins are predicted to bind to the same interactors: Implications for spinocerebellar ataxia type 3 (SCA3) studies using Drosophila melanogaster mutants
Source: Front Mol Neurosci. 2023 Mar 15;16:1140719. doi: 10.3389/fnmol.2023.1140719 (PMC10050893; doi:10.3389/fnmol.2023.1140719)
Supplement: Supplementary file 6 [file Table_6.XLSX]

## Sheet: 162
Supplementary Table 6. Human genes described as encoding proteins that are interactors of ataxin-3 and that are paralogous of fly genes described as human ataxin-3 modifiers. Human genes that are not expressed in human basal ganglia, cerebral cortex, midbrain, thalamus, medulla oblongata and pons, tissues relevant for the SCA3 pathology (Seidel et al., 2012) are marked with a star. Fly genes not …
Human GeneID	Human symbol	FlyBase GeneID	Fly GeneID	Fly gene symbol
41	ASIC1	CG9501+	33887+	ppk14
226	ALDOA	CG6058	43183	Ald1
292	SLC25A5	CG16944	32007	sesB
293	SLC25A6	CG16944	32007	sesB
476	ATP1A1	CG33298	2768929	CG33298
506	ATP5F1B	CG5640	34377	Utx
515	ATP5PB	CG8189	39143	ATPsynB
821	CANX	CG11958	44643	Cnx99A
823	CAPN1	CG8107	39165	CalpB
824	CAPN2	CG8107	39165	CalpB
834	CASP1	CG8091	39173	Dronc
		CG7788	43514	Drice
836	CASP3	CG8091	39173	Dronc
		CG7788	43514	Drice
840	CASP7	CG8091	39173	Dronc
		CG7788	43514	Drice
871	SERPINH1	CG10913	49803	Spn55B
		CG33121	326261	Spn28Db
908	CCT6A	CG8258	35882	CCT8
		CG8351	41054	CCT7
		CG5374	42649	CCT1
		CG5374	42649	CCT1
1072	CFL1	CG6873+	32861+	CG6873
1387	CREBBP	CG14514	43460	Brd8
		CG15319	43856	nej
1460	CSNK2B	CG15224	32132	CkIIbeta
1615	DARS1	CG10687	35194	AsnRS
1629	DBT	CG5599	32441	CG5599
1642	DDB1	CG7769	41611	pic
1743	DLST	CG5599	32441	CG5599
1778	DYNC1H1	CG15804	38226	Dhc62B
		CG3339	43295	CG3339
1785	DNM2	CG3869	31581	Marf
1937	EEF1G	CG30000	35995	GstT1
1981	EIF4G1	CG10811	43839	eIF4G1
		CG10192	42819	eIF4G2
2033	EP300	CG14514	43460	Brd8
		CG15319	43856	nej
2058	EPRS1	CG5394	42834	GluProRS
3064	HTT	CG9995	43392	htt
3181	HNRNPA2B1	CG10377	33968	Hrb27C
		CG10837	3355041	eIF4B
3190	HNRNPK	CG13425	43862	HnRNP-K
3191	HNRNPL	CG31000	48571	heph
3276	PRMT1	CG9927+	41699+	Art6
3300	DNAJB2	CG8863	41646	Droj2
		CG2887	31978	CG2887
		CG4599	34984	Tpr2
		CG10578	38643	DnaJ-1
		CG8448	36797	mrj
		CG10578	38643	DnaJ-1
		CG4599	34984	Tpr2
3301	DNAJA1	CG8863	41646	Droj2
		CG2887	31978	CG2887
		CG4599	34984	Tpr2
		CG10578	38643	DnaJ-1
		CG10578	38643	DnaJ-1
		CG8448	36797	mrj
		CG10578	38643	DnaJ-1
		CG4599	34984	Tpr2
3303	HSPA1A	CG4264	41840	Hsc70-4
		CG4264	41840	Hsc70-4
		CG8937	39542	Hsc70-1
		CG2918	31215	CG2918
		CG6603	39557	Hsc70Cb
		CG8542	36583	Hsc70-5
		CG6603	39557	Hsc70Cb
		CG4147	32133	Hsc70-3
		CG4264	41840	Hsc70-4
		CG5436	42852	Hsp68
3304	HSPA1B	CG4264	41840	Hsc70-4
		CG4264	41840	Hsc70-4
		CG8937	39542	Hsc70-1
		CG2918	31215	CG2918
		CG6603	39557	Hsc70Cb
		CG8542	36583	Hsc70-5
		CG6603	39557	Hsc70Cb
		CG4147	32133	Hsc70-3
		CG4264	41840	Hsc70-4
		CG5436	42852	Hsp68
3305*	HSPA1L	CG4264	41840	Hsc70-4
		CG4264	41840	Hsc70-4
		CG8937	39542	Hsc70-1
		CG2918	31215	CG2918
		CG6603	39557	Hsc70Cb
		CG8542	36583	Hsc70-5
		CG6603	39557	Hsc70Cb
		CG4147	32133	Hsc70-3
		CG4264	41840	Hsc70-4
		CG5436	42852	Hsp68
3308	HSPA4	CG4264	41840	Hsc70-4
		CG4264	41840	Hsc70-4
		CG8937	39542	Hsc70-1
		CG2918	31215	CG2918
		CG6603	39557	Hsc70Cb
		CG8542	36583	Hsc70-5
		CG6603	39557	Hsc70Cb
		CG4147	32133	Hsc70-3
		CG4264	41840	Hsc70-4
		CG5436	42852	Hsp68
3309	HSPA5	CG4264	41840	Hsc70-4
		CG4264	41840	Hsc70-4
		CG8937	39542	Hsc70-1
		CG2918	31215	CG2918
		CG6603	39557	Hsc70Cb
		CG8542	36583	Hsc70-5
		CG6603	39557	Hsc70Cb
		CG4147	32133	Hsc70-3
		CG4264	41840	Hsc70-4
		CG5436	42852	Hsp68
3310	HSPA6	CG4264	41840	Hsc70-4
		CG4264	41840	Hsc70-4
		CG8937	39542	Hsc70-1
		CG2918	31215	CG2918
		CG6603	39557	Hsc70Cb
		CG8542	36583	Hsc70-5
		CG6603	39557	Hsc70Cb
		CG4147	32133	Hsc70-3
		CG4264	41840	Hsc70-4
		CG5436	42852	Hsp68
3312	HSPA8	CG4264	41840	Hsc70-4
		CG4264	41840	Hsc70-4
		CG8937	39542	Hsc70-1
		CG2918	31215	CG2918
		CG6603	39557	Hsc70Cb
		CG8542	36583	Hsc70-5
		CG6603	39557	Hsc70Cb
		CG4147	32133	Hsc70-3
		CG4264	41840	Hsc70-4
		CG5436	42852	Hsp68
3313	HSPA9	CG4264	41840	Hsc70-4
		CG4264	41840	Hsc70-4
		CG8937	39542	Hsc70-1
		CG2918	31215	CG2918
		CG6603	39557	Hsc70Cb
		CG8542	36583	Hsc70-5
		CG6603	39557	Hsc70Cb
		CG4147	32133	Hsc70-3
		CG4264	41840	Hsc70-4
		CG5436	42852	Hsp68
3315	HSPB1	CG14207	32955	CG14207
3320	HSP90AA1	CG1242	38389	Hsp83
3326	HSP90AB1	CG1242	38389	Hsp83
3329	HSPD1	CG8351	41054	CCT7
3920	LAMP2	CG3305	35411	Lamp1
4141	MARS1	CG30000	35995	GstT1
4738	NEDD8	CG11700	31564	CG11700
4792	NFKBIA	CG17153	39375	ssp
4830	NME1	CG5310	32396	nmdyn-D6
4841	NONO	CG4266	37411	CG4266
4869	NPM1	CG6545	42542	lbe
5093	PCBP1	CG1691	32009	Imp
5230	PGK1	CG9961	33459	CG9961
5315	PKM	CG7070	42620	PyK
		CG7070	42620	PyK
5591	PML	CG33554	35483	Nipped-A
		CG32743	31625	nonC
		CG11621	39329	Pi3K68D
		CG5092	47396	Tor
		CG33554	35483	Nipped-A
5682	PSMA1	CG3329	39628	Prosbeta2
		CG10938	36951	Prosalpha5
5685	PSMA4	CG3329	39628	Prosbeta2
		CG10938	36951	Prosalpha5
5686	PSMA5	CG3329	39628	Prosbeta2
		CG10938	36951	Prosalpha5
5687	PSMA6	CG3329	39628	Prosbeta2
		CG10938	36951	Prosalpha5
5689	PSMB1	CG3329	39628	Prosbeta2
		CG10938	36951	Prosalpha5
5690	PSMB2	CG3329	39628	Prosbeta2
		CG10938	36951	Prosalpha5
5693	PSMB5	CG3329	39628	Prosbeta2
		CG10938	36951	Prosalpha5
5694	PSMB6	CG8392	46058	Prosbeta1
5700	PSMC1	CG2241	43635	Rpt6R
		CG1271	38364	CG1271
		CG7257	39351	Rpt4R
		CG10370	42805	Rpt5
5701	PSMC2	CG2241	43635	Rpt6R
		CG1271	38364	CG1271
		CG7257	39351	Rpt4R
		CG10370	42805	Rpt5
5702	PSMC3	CG2241	43635	Rpt6R
		CG7257	39351	Rpt4R
		CG10370	42805	Rpt5
5704	PSMC4	CG2241	43635	Rpt6R
		CG7257	39351	Rpt4R
		CG10370	42805	Rpt5
5705	PSMC5	CG2241	43635	Rpt6R
		CG1271	38364	CG1271
		CG7257	39351	Rpt4R
		CG10370	42805	Rpt5
5706	PSMC6	CG2241	43635	Rpt6R
		CG7257	39351	Rpt4R
		CG10370	42805	Rpt5
5708	PSMD1	CG7762	40174	Rpn1
5709	PSMD3	CG42641	35176	Rpn3
5710	PSMD4	CG7619	40388	Rpn10
5713	PSMD7	CG4751	34551	CG4751
5719	PSMD13	CG10230	42802	Rpn9
5886	RAD23A	CG11700	31564	CG11700
5887	RAD23B	CG11700	31564	CG11700
5901	RAN	CG1404	44072	Ran
5902	RANBP1	CG11856	43041	Nup358
6117	RPA1	CG9633	40972	RpA-70
6191	RPS4X	CG11276	39484	RpS4
6224	RPS20	CG4247	41838	mRpS10
6421	SFPQ	CG4266	37411	CG4266
6520	SLC3A2	CG8696	35824	Mal-A1
6566	SLC16A1	CG6905	38062	Cdc5
6633	SNRPD2	CG9344	37372	CG9344
6634	SNRPD3	CG9344	37372	CG9344
6717	SRI	CG8107	39165	CalpB
6874	TAF4	CG5444	39765	Taf4
6950	TCP1	CG8351	41054	CCT7
		CG5374	42649	CCT1
		CG5374	42649	CCT1
7184	HSP90B1	CG1242	38389	Hsp83
7186	TRAF2	CG10961	31746	Traf6
7189	TRAF6	CG10961	31746	Traf6
7203	CCT3	CG8258	35882	CCT8
		CG8351	41054	CCT7
		CG5374	42649	CCT1
		CG5374	42649	CCT1
7266	DNAJC7	CG8863	41646	Droj2
		CG2887	31978	CG2887
		CG4599	34984	Tpr2
		CG10578	38643	DnaJ-1
		CG10578	38643	DnaJ-1
		CG8448	36797	mrj
		CG10578	38643	DnaJ-1
		CG4599	34984	Tpr2
7277	TUBA4A	CG9277	37238	betaTub56D
7314	UBB	CG11700	31564	CG11700
7316	UBC	CG11700	31564	CG11700
7317	UBA1	CG1782	35998	Uba1
7326	UBE2G1	CG5788	37035	Ubc10
		CG5440+	33318+	CG5440
		CG3018	33226	lwr
7332	UBE2L3	CG5788	37035	Ubc10
		CG5440+	33318+	CG5440
		CG3018	33226	lwr
7334	UBE2N	CG5788	37035	Ubc10
		CG5440+	33318+	CG5440
		CG3018	33226	lwr
7341	SUMO1	CG4494	33981	smt3
7407	VARS1	CG30000	35995	GstT1
		CG4062	45783	ValRS
7431	VIM	CG6944	33782	Lam
7514	XPO1	CG13387	34167	emb
		CG3923	47141	ebo
		CG13387	34167	emb
7531	YWHAE	CG31196	42186	14-3-3epsilon
7846	TUBA1A	CG9277	37238	betaTub56D
7874	USP7	CG5486	38644	Usp47
8266	UBL4A	CG11700	31564	CG11700
8451	CUL4A	CG42616	34896	Cul3
8454	CUL1	CG42616	34896	Cul3
8678	BECN1	CG5429	42850	Atg6
8841	HDAC3	CG7471	38565	HDAC1
8850		CG14514	43460	Brd8
		CG15319	43856	nej
9093	DNAJA3	CG8863	41646	Droj2
		CG2887	31978	CG2887
		CG4599	34984	Tpr2
		CG10578	38643	DnaJ-1
		CG10578	38643	DnaJ-1
		CG8448	36797	mrj
		CG10578	38643	DnaJ-1
		CG4599	34984	Tpr2
9531	BAG3	CG9153	38151	Herc4
9927	MFN2	CG3869	31581	Marf
10013	HDAC6	CG7471	38565	HDAC1
10059	DNM1L	CG3869	31581	Marf
10694	CCT8	CG8258	35882	CCT8
10075	HUWE1	CG9153	38151	Herc4
		CG4005	37851	yki
10212	DDX39A	CG7269	33781	Hel25E
10213	PSMD14	CG4751	34551	CG4751
10294	DNAJA2	CG8863	41646	Droj2
		CG2887	31978	CG2887
		CG4599	34984	Tpr2
		CG10578	38643	DnaJ-1
		CG10578	38643	DnaJ-1
		CG8448	36797	mrj
		CG10578	38643	DnaJ-1
		CG4599	34984	Tpr2
10381	TUBB3	CG9277	37238	betaTub56D
10382	TUBB4A	CG9277	37238	betaTub56D
10383	TUBB4B	CG9277	37238	betaTub56D
10527	IPO7	CG4152	48782	Mtr4
		CG7935	44747	msk
		CG4152	48782	Mtr4
10574	CCT7	CG8351	41054	CCT7
		CG5374	42649	CCT1
		CG5374	42649	CCT1
10575	CCT4	CG8258	35882	CCT8
		CG8351	41054	CCT7
		CG5374	42649	CCT1
		CG5374	42649	CCT1
10576	CCT2	CG8351	41054	CCT7
		CG5374	42649	CCT1
		CG5374	42649	CCT1
10594	PRPF8	CG8877	36304	Prp8
		CG8258	35882	CCT8
10808	HSPH1	CG4264	41840	Hsc70-4
		CG4264	41840	Hsc70-4
		CG8937	39542	Hsc70-1
		CG2918	31215	CG2918
		CG6603	39557	Hsc70Cb
		CG8542	36583	Hsc70-5
		CG6603	39557	Hsc70Cb
		CG4147	32133	Hsc70-3
		CG4264	41840	Hsc70-4
		CG5436	42852	Hsp68
10963	STIP1	CG2720	33202	Stip1
		CG2720	33202	Stip1
10992	SF3B2	CG3605	33514	Sf3b2
11273	ATXN2L	CG5166	41883	Atx2
11284	PNKP	CG9601	40994	CG9601
22824	HSPA4L	CG4264	41840	Hsc70-4
		CG4264	41840	Hsc70-4
		CG8937	39542	Hsc70-1
		CG2918	31215	CG2918
		CG6603	39557	Hsc70Cb
		CG8542	36583	Hsc70-5
		CG6603	39557	Hsc70Cb
		CG4147	32133	Hsc70-3
		CG4264	41840	Hsc70-4
		CG5436	42852	Hsp68
22948	CCT5	CG8258	35882	CCT8
		CG8351	41054	CCT7
		CG5374	42649	CCT1
		CG5374	42649	CCT1
23197	FAF2	CG10372	35129	Faf2
23464	GCAT	CG4016	36448	Spt-I
27005	USP21	CG14619	33132	Usp2
27338	UBE2S	CG5788	37035	Ubc10
		CG5440+	33318+	CG5440
		CG3018	33226	lwr
29927	SEC61A1	CG9539	33905	Sec61alpha
29968	PSAT1	CG11899	46391	CG11899
29978	UBQLN1	CG11700	31564	CG11700
51144	HSD17B12	CG31809	318954	CG31809
51520	LARS1	CG33123	326262	LeuRS
51639	SF3B6	CG13298	38720	Sf3b6
55660	PRPF40A	CG3542	33513	CG3542
55742	PARVA	CG33931	3772007	Rpp20
57154	SMURF1	CG9153	38151	Herc4
		CG4005	37851	yki
79568	MAIP1	CG3776	37996	CG3776
83737	ITCH	CG9153	38151	Herc4
84790	TUBA1C	CG9277	37238	betaTub56D
119559	SFXN4	CG11739	40552	Sfxn1-3
203068	TUBB	CG9277	37238	betaTub56D
347688*		CG9277	37238	betaTub56D
387990*	TOMM20L	CG14690	41285	tomboy20
